# Supplementary material for: Eml1 loss impairs apical progenitor spindle length and soma shape in the developing cerebral cortex
Source: Sci Rep. 2017 Dec 11;7:17308. doi: 10.1038/s41598-017-15253-4 (PMC5725533; doi:10.1038/s41598-017-15253-4)
Supplement: Supplementary file 4 — Supplementary Table S1 [file 41598_2017_15253_MOESM4_ESM.xlsx]

## Sheet: Protein list
Protein ID	MW (kDa)	Full name
MACF1_MOUSE	831.9	Microtubule-actin cross-linking factor 1 Mus musculus
TOP2B_MOUSE	181.9	DNA topoisomerase 2-beta Mus musculus
MBB1A_MOUSE	152.0	Myb-binding protein 1A Mus musculus
DHX30_MOUSE	136.7	Putative ATP-dependent RNA helicase DHX30 Mus musculus
DNMT1_MOUSE	183.2	DNA (cytosine-5)-methyltransferase 1 Mus musculus
TRIPC_MOUSE	224.1	E3 ubiquitin-protein ligase TRIP12 Mus musculus
DYHC1_MOUSE	532.0	Cytoplasmic dynein 1 heavy chain 1 Mus musculus
SMCA5_MOUSE	121.6	SWI/SNF-related matrix-associated actin-dependent regulator of chromatin subfamily A member 5 Mus musculus
CE170_MOUSE	175.1	Centrosomal protein of 170 kDa Mus musculus
TOP2A_MOUSE	172.8	DNA topoisomerase 2-alpha Mus musculus
DDX21_MOUSE	93.6	Nucleolar RNA helicase 2 Mus musculus
DIDO1_MOUSE	247.2	Death-inducer obliterator 1 Mus musculus
CSDE1_MOUSE	88.8	Cold shock domain-containing protein E1 Mus musculus
DHX15_MOUSE	91.0	Putative pre-mRNA-splicing factor ATP-dependent RNA helicase DHX15 Mus musculus
DHX9_MOUSE	149.5	ATP-dependent RNA helicase A Mus musculus
IF2B1_MOUSE	63.5	Insulin-like growth factor 2 mRNA-binding protein 1 Mus musculus
MCM5_MOUSE	82.3	DNA replication licensing factor MCM5 Mus musculus
PB1_MOUSE	187.2	Protein polybromo-1 Mus musculus
PRC2A_MOUSE	229.2	Protein PRRC2A Mus musculus
RRBP1_MOUSE	172.9	Ribosome-binding protein 1 Mus musculus
CLAP2_MOUSE	140.7	CLIP-associating protein 2 Mus musculus
DHX36_MOUSE	113.9	Probable ATP-dependent RNA helicase DHX36 Mus musculus
IF2B2_MOUSE	65.6	Insulin-like growth factor 2 mRNA-binding protein 2 Mus musculus
YTDC2_MOUSE	161.1	Probable ATP-dependent RNA helicase YTHDC2 Mus musculus
ARHG2_MOUSE	112.0	Rho guanine nucleotide exchange factor 2 Mus musculus
CDC5L_MOUSE	92.2	Cell division cycle 5-like protein Mus musculus
CHD7_MOUSE	334.1	Chromodomain-helicase-DNA-binding protein 7 Mus musculus
DDX3X_MOUSE	73.1	ATP-dependent RNA helicase DDX3X Mus musculus
DICER_MOUSE	216.8	Endoribonuclease Dicer Mus musculus
NAT10_MOUSE	115.4	N-acetyltransferase 10 Mus musculus
RFC1_MOUSE	126.0	Replication factor C subunit 1 Mus musculus
SNUT1_MOUSE	90.9	U4/U6.U5 tri-snRNP-associated protein 1 Mus musculus
ABCF1_MOUSE	94.9	ATP-binding cassette sub-family F member 1 Mus musculus
BAZ1A_MOUSE	178.5	Bromodomain adjacent to zinc finger domain protein 1A Mus musculus
CLAP1_MOUSE	169.2	CLIP-associating protein 1 Mus musculus
DDX18_MOUSE	74.2	ATP-dependent RNA helicase DDX18 Mus musculus
DDX3L_MOUSE	73.1	Putative ATP-dependent RNA helicase Pl10 Mus musculus
DDX3Y_MOUSE	73.4	ATP-dependent RNA helicase DDX3Y Mus musculus
EP400_MOUSE	337.2	E1A-binding protein p400 Mus musculus
HNRH1_MOUSE	49.2	Heterogeneous nuclear ribonucleoprotein H Mus musculus
MAST1_MOUSE	171.0	Microtubule-associated serine/threonine-protein kinase 1 Mus musculus
MYEF2_MOUSE	63.3	Myelin expression factor 2 Mus musculus
NOP56_MOUSE	64.5	Nucleolar protein 56 Mus musculus
NSD1_MOUSE	284.1	Histone-lysine N-methyltransferase, H3 lysine-36 and H4 lysine-20 specific Mus musculus
NSD2_MOUSE	152.3	Histone-lysine N-methyltransferase NSD2 Mus musculus
RRP12_MOUSE	143.1	RRP12-like protein Mus musculus
XRN1_MOUSE	194.3	5'-3' exoribonuclease 1 Mus musculus
AP2A1_MOUSE	107.7	AP-2 complex subunit alpha-1 Mus musculus
DCLK1_MOUSE	84.2	Serine/threonine-protein kinase DCLK1 Mus musculus
DHX57_MOUSE	155.8	Putative ATP-dependent RNA helicase DHX57 Mus musculus
ELYS_MOUSE	247.6	Protein ELYS Mus musculus
G3BP1_MOUSE	51.8	Ras GTPase-activating protein-binding protein 1 Mus musculus
HNRPQ_MOUSE	69.6	Heterogeneous nuclear ribonucleoprotein Q Mus musculus
LAS1L_MOUSE	89.4	Ribosomal biogenesis protein LAS1L Mus musculus
M4K4_MOUSE	140.6	Mitogen-activated protein kinase kinase kinase kinase 4 Mus musculus
MSI1H_MOUSE	39.1	RNA-binding protein Musashi homolog 1 Mus musculus
PUF60_MOUSE	60.2	Poly(U)-binding-splicing factor PUF60 Mus musculus
SF3B1_MOUSE	145.8	Splicing factor 3B subunit 1 Mus musculus
SPAS2_MOUSE	59.0	Spermatogenesis-associated serine-rich protein 2 Mus musculus
SRBD1_MOUSE	114.1	S1 RNA-binding domain-containing protein 1 Mus musculus
TUT7_MOUSE	169.1	Terminal uridylyltransferase 7 Mus musculus
WDR6_MOUSE	121.9	WD repeat-containing protein 6 Mus musculus
WIZ_MOUSE	184.3	Protein Wiz Mus musculus
NUCL_MOUSE	76.7	Nucleolin Mus musculus
ASCC3_MOUSE	250.6	Activating signal cointegrator 1 complex subunit 3 Mus musculus
BAZ1B_MOUSE	170.7	Tyrosine-protein kinase BAZ1B Mus musculus
DDX6_MOUSE	54.2	Probable ATP-dependent RNA helicase DDX6 Mus musculus
F120A_MOUSE	121.6	Constitutive coactivator of PPAR-gamma-like protein 1 Mus musculus
HNRPF_MOUSE	45.7	Heterogeneous nuclear ribonucleoprotein F Mus musculus
IF2P_MOUSE	137.6	Eukaryotic translation initiation factor 5B Mus musculus
KIF2A_MOUSE	79.8	Kinesin-like protein KIF2A Mus musculus
LYRIC_MOUSE	63.8	Protein LYRIC Mus musculus
MAP1A_MOUSE	300.1	Microtubule-associated protein 1A Mus musculus
NOG1_MOUSE	74.1	Nucleolar GTP-binding protein 1 Mus musculus
NXF1_MOUSE	70.3	Nuclear RNA export factor 1 Mus musculus
PABP1_MOUSE	70.7	Polyadenylate-binding protein 1 Mus musculus
PARD3_MOUSE	149.1	Partitioning defective 3 homolog Mus musculus
POGZ_MOUSE	154.9	Pogo transposable element with ZNF domain Mus musculus
RBM10_MOUSE	103.5	RNA-binding protein 10 Mus musculus
RRP5_MOUSE	207.8	Protein RRP5 homolog Mus musculus
RTCB_MOUSE	55.2	tRNA-splicing ligase RtcB homolog Mus musculus
SMCA1_MOUSE	121.7	Probable global transcription activator SNF2L1 Mus musculus
SOGA1_MOUSE	159.2	Protein SOGA1 Mus musculus
SP16H_MOUSE	119.8	FACT complex subunit SPT16 Mus musculus
TNIK_MOUSE	150.4	Traf2 and NCK-interacting protein kinase Mus musculus
TSR1_MOUSE	92.1	Pre-rRNA-processing protein TSR1 homolog Mus musculus
TTC3_MOUSE	223.9	E3 ubiquitin-protein ligase TTC3 Mus musculus
ZFR_MOUSE	116.9	Zinc finger RNA-binding protein Mus musculus
ZN629_MOUSE	96.0	Zinc finger protein 629 Mus musculus
CAPR1_MOUSE	78.2	Caprin-1 Mus musculus
DDX47_MOUSE	50.6	Probable ATP-dependent RNA helicase DDX47 Mus musculus
DOCK7_MOUSE	241.4	Dedicator of cytokinesis protein 7 Mus musculus
DRG1_MOUSE	40.5	Developmentally-regulated GTP-binding protein 1 Mus musculus
E41L5_MOUSE	81.6	Band 4.1-like protein 5 Mus musculus
ELP1_MOUSE	149.6	Elongator complex protein 1 Mus musculus
ELP3_MOUSE	62.4	Elongator complex protein 3 Mus musculus
EMAL4_MOUSE	110.0	Echinoderm microtubule-associated protein-like 4 Mus musculus
EXOSX_MOUSE	100.9	Exosome component 10 Mus musculus
FHOD1_MOUSE	129.6	FH1/FH2 domain-containing protein 1 Mus musculus
HNRL1_MOUSE	96.0	Heterogeneous nuclear ribonucleoprotein U-like protein 1 Mus musculus
HOME3_MOUSE	39.7	Homer protein homolog 3 Mus musculus
HP1B3_MOUSE	60.9	Heterochromatin protein 1-binding protein 3 Mus musculus
ILF2_MOUSE	43.1	Interleukin enhancer-binding factor 2 Mus musculus
MARK1_MOUSE	88.3	Serine/threonine-protein kinase MARK1 Mus musculus
MARK2_MOUSE	86.3	Serine/threonine-protein kinase MARK2 Mus musculus
NEMF_MOUSE	121.2	Nuclear export mediator factor Nemf Mus musculus
NOG2_MOUSE	83.3	Nucleolar GTP-binding protein 2 Mus musculus
PDIP3_MOUSE	46.1	Polymerase delta-interacting protein 3 Mus musculus
RBM19_MOUSE	106.1	Probable RNA-binding protein 19 Mus musculus
RBM26_MOUSE	114.1	RNA-binding protein 26 Mus musculus
RBM39_MOUSE	59.4	RNA-binding protein 39 Mus musculus
ROA2_MOUSE	37.4	Heterogeneous nuclear ribonucleoproteins A2/B1 Mus musculus
RPB2_MOUSE	133.9	DNA-directed RNA polymerase II subunit RPB2 Mus musculus
SIN3A_MOUSE	145.1	Paired amphipathic helix protein Sin3a Mus musculus
SK2L2_MOUSE	117.6	Superkiller viralicidic activity 2-like 2 Mus musculus
SMRC1_MOUSE	122.9	SWI/SNF complex subunit SMARCC1 Mus musculus
SMRC2_MOUSE	132.6	SWI/SNF complex subunit SMARCC2 Mus musculus
SRPK1_MOUSE	73.1	SRSF protein kinase 1 Mus musculus
STAU1_MOUSE	53.9	Double-stranded RNA-binding protein Staufen homolog 1 Mus musculus
SYYC_MOUSE	59.1	Tyrosine--tRNA ligase, cytoplasmic Mus musculus
TF3C1_MOUSE	237.5	General transcription factor 3C polypeptide 1 Mus musculus
UBP7_MOUSE	128.5	Ubiquitin carboxyl-terminal hydrolase 7 Mus musculus
UTP18_MOUSE	61.2	U3 small nucleolar RNA-associated protein 18 homolog Mus musculus
ZCH18_MOUSE	105.7	Zinc finger CCCH domain-containing protein 18 Mus musculus
ZN638_MOUSE	218.1	Zinc finger protein 638 Mus musculus
ANM1_MOUSE	42.4	Protein arginine N-methyltransferase 1 Mus musculus
ANR17_MOUSE	274.2	Ankyrin repeat domain-containing protein 17 Mus musculus
AP2M1_MOUSE	49.7	AP-2 complex subunit mu Mus musculus
CAMP2_MOUSE	164.3	Calmodulin-regulated spectrin-associated protein 2 Mus musculus
CDK13_MOUSE	164.6	Cyclin-dependent kinase 13 Mus musculus
DBPA_MOUSE	38.8	DNA-binding protein A Mus musculus
DCLK2_MOUSE	83.0	Serine/threonine-protein kinase DCLK2 Mus musculus
DDX27_MOUSE	85.9	Probable ATP-dependent RNA helicase DDX27 Mus musculus
DHX8_MOUSE	142.6	ATP-dependent RNA helicase DHX8 Mus musculus
EED_MOUSE	50.2	Polycomb protein EED Mus musculus
EMSY_MOUSE	135.3	Protein EMSY Mus musculus
EST1A_MOUSE	160.5	Telomerase-binding protein EST1A Mus musculus
FMNL2_MOUSE	123.1	Formin-like protein 2 Mus musculus
FRM4A_MOUSE	113.9	FERM domain-containing protein 4A Mus musculus
FXR1_MOUSE	76.2	Fragile X mental retardation syndrome-related protein 1 Mus musculus
FXR2_MOUSE	73.7	Fragile X mental retardation syndrome-related protein 2 Mus musculus
GNL3_MOUSE	60.8	Guanine nucleotide-binding protein-like 3 Mus musculus
GTPB1_MOUSE	72.3	GTP-binding protein 1 Mus musculus
HCFC1_MOUSE	210.4	Host cell factor 1 Mus musculus
KIF22_MOUSE	73.2	Kinesin-like protein KIF22 Mus musculus
LARP1_MOUSE	121.2	La-related protein 1 Mus musculus
LARP7_MOUSE	64.8	La-related protein 7 Mus musculus
LC7L2_MOUSE	46.6	Putative RNA-binding protein Luc7-like 2 Mus musculus
LSG1_MOUSE	73.2	Large subunit GTPase 1 homolog Mus musculus
MA7D1_MOUSE	93.3	MAP7 domain-containing protein 1 Mus musculus
MARF1_MOUSE	192.1	Meiosis arrest female protein 1 Mus musculus
MARK3_MOUSE	84.4	MAP/microtubule affinity-regulating kinase 3 Mus musculus
NSUN2_MOUSE	85.5	tRNA (cytosine(34)-C(5))-methyltransferase Mus musculus
NVL_MOUSE	94.5	Nuclear valosin-containing protein-like Mus musculus
PA2G4_MOUSE	43.7	Proliferation-associated protein 2G4 Mus musculus
PDS5B_MOUSE	164.4	Sister chromatid cohesion protein PDS5 homolog B Mus musculus
PHF8_MOUSE	113.6	Histone lysine demethylase PHF8 Mus musculus
PLRG1_MOUSE	56.9	Pleiotropic regulator 1 Mus musculus
RBM14_MOUSE	69.4	RNA-binding protein 14 Mus musculus
RBM28_MOUSE	84.2	RNA-binding protein 28 Mus musculus
RL3_MOUSE	46.1	60S ribosomal protein L3 Mus musculus
RL4_MOUSE	47.2	60S ribosomal protein L4 Mus musculus
RPB1_MOUSE	217.2	DNA-directed RNA polymerase II subunit RPB1 Mus musculus
RRMJ3_MOUSE	95.5	pre-rRNA processing protein FTSJ3 Mus musculus
RRP1B_MOUSE	80.6	Ribosomal RNA processing protein 1 homolog B Mus musculus
RUVB1_MOUSE	50.2	RuvB-like 1 Mus musculus
SMRD1_MOUSE	58.2	SWI/SNF-related matrix-associated actin-dependent regulator of chromatin subfamily D member 1 Mus musculus
SPAT5_MOUSE	97.3	Spermatogenesis-associated protein 5 Mus musculus
SPICE_MOUSE	95.6	Spindle and centriole-associated protein 1 Mus musculus
SPT13_MOUSE	75.3	Spermatogenesis-associated protein 13 Mus musculus
STAU2_MOUSE	62.5	Double-stranded RNA-binding protein Staufen homolog 2 Mus musculus
STRAP_MOUSE	38.4	Serine-threonine kinase receptor-associated protein Mus musculus
STRBP_MOUSE	73.7	Spermatid perinuclear RNA-binding protein Mus musculus
SUZ12_MOUSE	83.0	Polycomb protein Suz12 Mus musculus
SYHM_MOUSE	57.0	Probable histidine--tRNA ligase, mitochondrial Mus musculus
TCOF_MOUSE	135.0	Treacle protein Mus musculus
TRI46_MOUSE	83.4	Tripartite motif-containing protein 46 Mus musculus
UBP10_MOUSE	87.0	Ubiquitin carboxyl-terminal hydrolase 10 Mus musculus
VANG2_MOUSE	59.8	Vang-like protein 2 Mus musculus
ZFP37_MOUSE	67.2	Zinc finger protein 37 Mus musculus
ADNP_MOUSE	92.1	Activity-dependent neuroprotector homeobox protein Mus musculus
AGO1_MOUSE	97.2	Protein argonaute-1 Mus musculus
AHDC1_MOUSE	168.1	AT-hook DNA-binding motif-containing protein 1 Mus musculus
ANKZ1_MOUSE	83.0	Ankyrin repeat and zinc finger domain-containing protein 1 Mus musculus
AP3D1_MOUSE	135.1	AP-3 complex subunit delta-1 Mus musculus
ATX2_MOUSE	136.5	Ataxin-2 Mus musculus
BLM_MOUSE	158.4	Bloom syndrome protein homolog Mus musculus
BRD7_MOUSE	74.0	Bromodomain-containing protein 7 Mus musculus
CARF_MOUSE	59.7	CDKN2A-interacting protein Mus musculus
DDX28_MOUSE	59.5	Probable ATP-dependent RNA helicase DDX28 Mus musculus
DDX41_MOUSE	69.8	Probable ATP-dependent RNA helicase DDX41 Mus musculus
DDX50_MOUSE	82.2	ATP-dependent RNA helicase DDX50 Mus musculus
EHMT1_MOUSE	142.0	Histone-lysine N-methyltransferase EHMT1 Mus musculus
EHMT2_MOUSE	138.0	Histone-lysine N-methyltransferase EHMT2 Mus musculus
FMR1_MOUSE	69.0	Fragile X mental retardation protein 1 homolog Mus musculus
GNL3L_MOUSE	65.2	Guanine nucleotide-binding protein-like 3-like protein Mus musculus
GRSF1_MOUSE	53.1	G-rich sequence factor 1 Mus musculus
HDGR2_MOUSE	74.3	Hepatoma-derived growth factor-related protein 2 Mus musculus
HNRH2_MOUSE	49.3	Heterogeneous nuclear ribonucleoprotein H2 Mus musculus
HOME1_MOUSE	41.4	Homer protein homolog 1 Mus musculus
IF2G_MOUSE	51.1	Eukaryotic translation initiation factor 2 subunit 3, X-linked Mus musculus
IF4G3_MOUSE	174.9	Eukaryotic translation initiation factor 4 gamma 3 Mus musculus
INT6_MOUSE	99.7	Integrator complex subunit 6 Mus musculus
KI21B_MOUSE	186.2	Kinesin-like protein KIF21B Mus musculus
LA_MOUSE	47.8	Lupus La protein homolog Mus musculus
LRWD1_MOUSE	71.6	Leucine-rich repeat and WD repeat-containing protein 1 Mus musculus
LUC7L_MOUSE	43.9	Putative RNA-binding protein Luc7-like 1 Mus musculus
LYAR_MOUSE	43.7	Cell growth-regulating nucleolar protein Mus musculus
MDC1_MOUSE	184.7	Mediator of DNA damage checkpoint protein 1 Mus musculus
MSI2H_MOUSE	36.9	RNA-binding protein Musashi homolog 2 Mus musculus
MYO9B_MOUSE	238.8	Unconventional myosin-IXb Mus musculus
NOP14_MOUSE	98.8	Nucleolar protein 14 Mus musculus
NOP2_MOUSE	86.8	Putative ribosomal RNA methyltransferase NOP2 Mus musculus
P66B_MOUSE	65.4	Transcriptional repressor p66-beta Mus musculus
PESC_MOUSE	67.8	Pescadillo homolog Mus musculus
PRC2C_MOUSE	310.9	Protein PRRC2C Mus musculus
PSIP1_MOUSE	59.7	PC4 and SFRS1-interacting protein Mus musculus
RBM27_MOUSE	118.6	RNA-binding protein 27 Mus musculus
RBM5_MOUSE	92.3	RNA-binding protein 5 Mus musculus
RL10A_MOUSE	24.9	60S ribosomal protein L10a Mus musculus
RL26_MOUSE	17.3	60S ribosomal protein L26 Mus musculus
ROA1_MOUSE	34.2	Heterogeneous nuclear ribonucleoprotein A1 Mus musculus
RS4X_MOUSE	29.6	40S ribosomal protein S4, X isoform Mus musculus
RSSA_MOUSE	32.8	40S ribosomal protein SA Mus musculus
SART3_MOUSE	109.6	Squamous cell carcinoma antigen recognized by T-cells 3 Mus musculus
SHPRH_MOUSE	191.5	E3 ubiquitin-protein ligase SHPRH Mus musculus
SR140_MOUSE	118.3	U2 snRNP-associated SURP motif-containing protein Mus musculus
SRPK2_MOUSE	76.8	SRSF protein kinase 2 Mus musculus
SRRT_MOUSE	100.5	Serrate RNA effector molecule homolog Mus musculus
SRSF4_MOUSE	56.0	Serine/arginine-rich splicing factor 4 Mus musculus
TEX10_MOUSE	105.2	Testis-expressed sequence 10 protein Mus musculus
TF3C4_MOUSE	91.6	General transcription factor 3C polypeptide 4 Mus musculus
TOE1_MOUSE	56.9	Target of EGR1 protein 1 Mus musculus
TRM1L_MOUSE	80.9	TRMT1-like protein Mus musculus
UBF1_MOUSE	89.5	Nucleolar transcription factor 1 Mus musculus
ZO1_MOUSE	194.7	Tight junction protein ZO-1 Mus musculus
C19L2_MOUSE	103.2	CWF19-like protein 2 Mus musculus
CDK12_MOUSE	163.7	Cyclin-dependent kinase 12 Mus musculus
CENPB_MOUSE	65.4	Major centromere autoantigen B Mus musculus
CENPU_MOUSE	46.4	Centromere protein U Mus musculus
CTR9_MOUSE	133.4	RNA polymerase-associated protein CTR9 homolog Mus musculus
DDX24_MOUSE	96.4	ATP-dependent RNA helicase DDX24 Mus musculus
DDX51_MOUSE	70.4	ATP-dependent RNA helicase DDX51 Mus musculus
DEK_MOUSE	43.2	Protein DEK Mus musculus
DIEXF_MOUSE	88.8	Digestive organ expansion factor homolog Mus musculus
DKC1_MOUSE	57.4	H/ACA ribonucleoprotein complex subunit 4 Mus musculus
DNJC9_MOUSE	30.1	DnaJ homolog subfamily C member 9 Mus musculus
DNLI3_MOUSE	113.1	DNA ligase 3 Mus musculus
DYST_MOUSE	833.6	Dystonin Mus musculus
EIF2A_MOUSE	64.4	Eukaryotic translation initiation factor 2A Mus musculus
ELOA1_MOUSE	87.2	Transcription elongation factor B polypeptide 3 Mus musculus
FA98A_MOUSE	55.1	Protein FAM98A Mus musculus
FNBP4_MOUSE	111.2	Formin-binding protein 4 Mus musculus
G3BP2_MOUSE	54.1	Ras GTPase-activating protein-binding protein 2 Mus musculus
GLYR1_MOUSE	59.7	Putative oxidoreductase GLYR1 Mus musculus
GTPB2_MOUSE	65.8	GTP-binding protein 2 Mus musculus
H4_MOUSE	11.4	Histone H4 Mus musculus
HELLS_MOUSE	95.1	Lymphocyte-specific helicase Mus musculus
HNRPD_MOUSE	38.4	Heterogeneous nuclear ribonucleoprotein D0 Mus musculus
HSP7E_MOUSE	54.7	Heat shock 70 kDa protein 14 Mus musculus
IBTK_MOUSE	149.6	Inhibitor of Bruton tyrosine kinase Mus musculus
IF2A_MOUSE	36.1	Eukaryotic translation initiation factor 2 subunit 1 Mus musculus
KC1D_MOUSE	47.3	Casein kinase I isoform delta Mus musculus
KC1E_MOUSE	47.3	Casein kinase I isoform epsilon Mus musculus
KDM4B_MOUSE	121.6	Lysine-specific demethylase 4B Mus musculus
KIFC1_MOUSE	74.2	Kinesin-like protein KIFC1 Mus musculus
KPCD3_MOUSE	100.1	Serine/threonine-protein kinase D3 Mus musculus
LS14B_MOUSE	42.3	Protein LSM14 homolog B Mus musculus
MAGI1_MOUSE	162.0	Membrane-associated guanylate kinase, WW and PDZ domain-containing protein 1 Mus musculus
MAST2_MOUSE	190.5	Microtubule-associated serine/threonine-protein kinase 2 Mus musculus
MATR3_MOUSE	94.6	Matrin-3 Mus musculus
MECP2_MOUSE	52.3	Methyl-CpG-binding protein 2 Mus musculus
MED1_MOUSE	167.1	Mediator of RNA polymerase II transcription subunit 1 Mus musculus
MLL1_MOUSE	429.6	Histone-lysine N-methyltransferase MLL Mus musculus
MOGS_MOUSE	91.8	Mannosyl-oligosaccharide glucosidase Mus musculus
MTMR5_MOUSE	208.7	Myotubularin-related protein 5 Mus musculus
MYO9A_MOUSE	292.1	Unconventional myosin-IXa Mus musculus
NFIB_MOUSE	63.5	Nuclear factor 1 B-type Mus musculus
NOM1_MOUSE	96.0	Nucleolar MIF4G domain-containing protein 1 Mus musculus
NOP58_MOUSE	60.3	Nucleolar protein 58 Mus musculus
NPM_MOUSE	32.6	Nucleophosmin Mus musculus
NUSAP_MOUSE	48.6	Nucleolar and spindle-associated protein 1 Mus musculus
PAIRB_MOUSE	44.7	Plasminogen activator inhibitor 1 RNA-binding protein Mus musculus
PELP1_MOUSE	118.1	Proline-, glutamic acid- and leucine-rich protein 1 Mus musculus
PHF10_MOUSE	55.8	PHD finger protein 10 Mus musculus
PKHO1_MOUSE	46.0	Pleckstrin homology domain-containing family O member 1 Mus musculus
PRP31_MOUSE	55.4	U4/U6 small nuclear ribonucleoprotein Prp31 Mus musculus
RAI1_MOUSE	201.6	Retinoic acid-induced protein 1 Mus musculus
RFC2_MOUSE	38.7	Replication factor C subunit 2 Mus musculus
RING2_MOUSE	37.6	E3 ubiquitin-protein ligase RING2 Mus musculus
RS15A_MOUSE	14.8	40S ribosomal protein S15a Mus musculus
RS19_MOUSE	16.1	40S ribosomal protein S19 Mus musculus
RSBN1_MOUSE	89.3	Round spermatid basic protein 1 Mus musculus
SENP3_MOUSE	64.4	Sentrin-specific protease 3 Mus musculus
SMCE1_MOUSE	46.6	SWI/SNF-related matrix-associated actin-dependent regulator of chromatin subfamily E member 1 Mus musculus
SNUT2_MOUSE	65.1	U4/U6.U5 tri-snRNP-associated protein 2 Mus musculus
SNW1_MOUSE	61.5	SNW domain-containing protein 1 Mus musculus
SRSF5_MOUSE	30.9	Serine/arginine-rich splicing factor 5 Mus musculus
SSF1_MOUSE	52.8	Suppressor of SWI4 1 homolog Mus musculus
SSRP1_MOUSE	80.9	FACT complex subunit SSRP1 Mus musculus
TAF2_MOUSE	127.0	Transcription initiation factor TFIID subunit 2 Mus musculus
TE2IP_MOUSE	43.4	Telomeric repeat-binding factor 2-interacting protein 1 Mus musculus
TICRR_MOUSE	208.3	Treslin Mus musculus
TOP3B_MOUSE	96.9	DNA topoisomerase 3-beta-1 Mus musculus
TRIM2_MOUSE	81.4	Tripartite motif-containing protein 2 Mus musculus
UBR5_MOUSE	308.4	E3 ubiquitin-protein ligase UBR5 Mus musculus
WDR76_MOUSE	69.0	WD repeat-containing protein 76 Mus musculus
WDR82_MOUSE	35.1	WD repeat-containing protein 82 Mus musculus
XRN2_MOUSE	108.7	5'-3' exoribonuclease 2 Mus musculus
YBOX2_MOUSE	38.3	Y-box-binding protein 2 Mus musculus
ZC3H4_MOUSE	141.0	Zinc finger CCCH domain-containing protein 4 Mus musculus
ZC3HF_MOUSE	48.3	Zinc finger CCCH domain-containing protein 15 Mus musculus
ZFP62_MOUSE	104.8	Zinc finger protein 62 Mus musculus
ZKSC1_MOUSE	63.4	Zinc finger protein with KRAB and SCAN domains 1 Mus musculus
ZO2_MOUSE	131.3	Tight junction protein ZO-2 Mus musculus
YBOX1_MOUSE	35.7	Nuclease-sensitive element-binding protein 1 Mus musculus
AFF4_MOUSE	126.6	AF4/FMR2 family member 4 Mus musculus
APC2_MOUSE	243.1	Adenomatous polyposis coli protein 2 Mus musculus
ASPH_MOUSE	83.0	Aspartyl/asparaginyl beta-hydroxylase Mus musculus
BAZ2A_MOUSE	209.6	Bromodomain adjacent to zinc finger domain protein 2A Mus musculus
BRSK1_MOUSE	85.2	Serine/threonine-protein kinase BRSK1 Mus musculus
CD11B_MOUSE	91.5	Cyclin-dependent kinase 11B Mus musculus
CHD1_MOUSE	196.4	Chromodomain-helicase-DNA-binding protein 1 Mus musculus
CHD8_MOUSE	290.8	Chromodomain-helicase-DNA-binding protein 8 Mus musculus
CK095_MOUSE	73.7	Uncharacterized protein C11orf95 homolog Mus musculus
CNDD3_MOUSE	169.4	Condensin-2 complex subunit D3 Mus musculus
CP088_MOUSE	53.8	Protein C16orf88 homolog Mus musculus
CPSF1_MOUSE	160.8	Cleavage and polyadenylation specificity factor subunit 1 Mus musculus
CPSF5_MOUSE	26.2	Cleavage and polyadenylation specificity factor subunit 5 Mus musculus
CPSF7_MOUSE	52.0	Cleavage and polyadenylation specificity factor subunit 7 Mus musculus
DDX10_MOUSE	100.7	Probable ATP-dependent RNA helicase DDX10 Mus musculus
DDX46_MOUSE	117.4	Probable ATP-dependent RNA helicase DDX46 Mus musculus
DDX49_MOUSE	54.1	Probable ATP-dependent RNA helicase DDX49 Mus musculus
DDX54_MOUSE	97.7	ATP-dependent RNA helicase DDX54 Mus musculus
DDX55_MOUSE	68.5	ATP-dependent RNA helicase DDX55 Mus musculus
DHX29_MOUSE	154.0	ATP-dependent RNA helicase Dhx29 Mus musculus
DPOD2_MOUSE	51.4	DNA polymerase delta subunit 2 Mus musculus
DPOE1_MOUSE	262.1	DNA polymerase epsilon catalytic subunit A Mus musculus
DSRAD_MOUSE	130.4	Double-stranded RNA-specific adenosine deaminase Mus musculus
EIF3F_MOUSE	38.0	Eukaryotic translation initiation factor 3 subunit F Mus musculus
EXOS9_MOUSE	48.9	Exosome complex component RRP45 Mus musculus
F193A_MOUSE	136.7	Protein FAM193A Mus musculus
F193B_MOUSE	95.1	Protein FAM193B Mus musculus
FACR1_MOUSE	59.4	Fatty acyl-CoA reductase 1 Mus musculus
FBRL_MOUSE	34.3	rRNA 2'-O-methyltransferase fibrillarin Mus musculus
FBX11_MOUSE	94.1	F-box only protein 11 Mus musculus
FHOD3_MOUSE	175.7	FH1/FH2 domain-containing protein 3 Mus musculus
FIP1_MOUSE	65.0	Pre-mRNA 3'-end-processing factor FIP1 Mus musculus
GPC1_MOUSE	61.4	Glypican-1 Mus musculus
GRWD1_MOUSE	49.2	Glutamate-rich WD repeat-containing protein 1 Mus musculus
GSK3B_MOUSE	46.7	Glycogen synthase kinase-3 beta Mus musculus
H15_MOUSE	22.6	Histone H1.5 Mus musculus
H2AY_MOUSE	39.7	Core histone macro-H2A.1 Mus musculus
H2B1B_MOUSE	14.0	Histone H2B type 1-B Mus musculus
H2B1C_MOUSE	13.9	Histone H2B type 1-C/E/G Mus musculus
H2B1F_MOUSE	13.9	Histone H2B type 1-F/J/L Mus musculus
H2B1H_MOUSE	13.9	Histone H2B type 1-H Mus musculus
H2B1K_MOUSE	13.9	Histone H2B type 1-K Mus musculus
H2B1M_MOUSE	13.9	Histone H2B type 1-M Mus musculus
H2B1P_MOUSE	14.0	Histone H2B type 1-P Mus musculus
H2B2B_MOUSE	13.9	Histone H2B type 2-B Mus musculus
H2B2E_MOUSE	14.0	Histone H2B type 2-E Mus musculus
H2B3A_MOUSE	14.0	Histone H2B type 3-A Mus musculus
H2B3B_MOUSE	13.9	Histone H2B type 3-B Mus musculus
HMMR_MOUSE	91.8	Hyaluronan mediated motility receptor Mus musculus
HNRPC_MOUSE	34.4	Heterogeneous nuclear ribonucleoproteins C1/C2 Mus musculus
HNRPL_MOUSE	64.0	Heterogeneous nuclear ribonucleoprotein L Mus musculus
HOME2_MOUSE	40.6	Homer protein homolog 2 Mus musculus
I20L2_MOUSE	41.0	Interferon-stimulated 20 kDa exonuclease-like 2 Mus musculus
IF2H_MOUSE	51.1	Eukaryotic translation initiation factor 2 subunit 3, Y-linked Mus musculus
IGEB_MOUSE	62.7	IgE-binding protein Mus musculus
IMA3_MOUSE	57.8	Importin subunit alpha-3 Mus musculus
JARD2_MOUSE	137.4	Protein Jumonji Mus musculus
K0020_MOUSE	72.8	Pumilio domain-containing protein KIAA0020 Mus musculus
KC1A_MOUSE	38.9	Casein kinase I isoform alpha Mus musculus
KDM5A_MOUSE	192.2	Lysine-specific demethylase 5A Mus musculus
KIN17_MOUSE	44.7	DNA/RNA-binding protein KIN17 Mus musculus
L2GL1_MOUSE	112.6	Lethal(2) giant larvae protein homolog 1 Mus musculus
LC7L3_MOUSE	51.5	Luc7-like protein 3 Mus musculus
M2OM_MOUSE	34.2	Mitochondrial 2-oxoglutarate/malate carrier protein Mus musculus
MCES_MOUSE	53.3	mRNA cap guanine-N7 methyltransferase Mus musculus
MELK_MOUSE	72.7	Maternal embryonic leucine zipper kinase Mus musculus
MINK1_MOUSE	147.3	Misshapen-like kinase 1 Mus musculus
MLL4_MOUSE	294.8	Histone-lysine N-methyltransferase MLL4 Mus musculus
MRT4_MOUSE	27.5	mRNA turnover protein 4 homolog Mus musculus
MYCB2_MOUSE	517.7	Probable E3 ubiquitin-protein ligase MYCBP2 Mus musculus
NEUA_MOUSE	48.1	N-acylneuraminate cytidylyltransferase Mus musculus
NFIA_MOUSE	58.6	Nuclear factor 1 A-type Mus musculus
NIPBL_MOUSE	315.4	Nipped-B-like protein Mus musculus
NKRF_MOUSE	77.7	NF-kappa-B-repressing factor Mus musculus
NOB1_MOUSE	45.5	RNA-binding protein NOB1 Mus musculus
NUFP2_MOUSE	75.7	Nuclear fragile X mental retardation-interacting protein 2 Mus musculus
OGT1_MOUSE	117.0	UDP-N-acetylglucosamine--peptide N-acetylglucosaminyltransferase 110 kDa subunit Mus musculus
P66A_MOUSE	67.3	Transcriptional repressor p66 alpha Mus musculus
PAF1_MOUSE	60.5	RNA polymerase II-associated factor 1 homolog Mus musculus
PARG_MOUSE	109.3	Poly(ADP-ribose) glycohydrolase Mus musculus
PHLB1_MOUSE	150.1	Pleckstrin homology-like domain family B member 1 Mus musculus
PITM2_MOUSE	148.0	Membrane-associated phosphatidylinositol transfer protein 2 Mus musculus
PK1IP_MOUSE	42.1	p21-activated protein kinase-interacting protein 1 Mus musculus
PR40A_MOUSE	108.5	Pre-mRNA-processing factor 40 homolog A Mus musculus
PRP19_MOUSE	55.2	Pre-mRNA-processing factor 19 Mus musculus
PWP2_MOUSE	102.9	Periodic tryptophan protein 2 homolog Mus musculus
RB15B_MOUSE	97.1	Putative RNA-binding protein 15B Mus musculus
RBM25_MOUSE	99.9	RNA-binding protein 25 Mus musculus
REXO4_MOUSE	47.6	RNA exonuclease 4 Mus musculus
RFOX2_MOUSE	47.3	RNA binding protein fox-1 homolog 2 Mus musculus
RIOK2_MOUSE	62.5	Serine/threonine-protein kinase RIO2 Mus musculus
RL12_MOUSE	17.8	60S ribosomal protein L12 Mus musculus
RL14_MOUSE	23.6	60S ribosomal protein L14 Mus musculus
RL23A_MOUSE	17.7	60S ribosomal protein L23a Mus musculus
RL31_MOUSE	14.5	60S ribosomal protein L31 Mus musculus
RL9_MOUSE	21.9	60S ribosomal protein L9 Mus musculus
RM11_MOUSE	20.7	39S ribosomal protein L11, mitochondrial Mus musculus
RNC_MOUSE	158.8	Ribonuclease 3 Mus musculus
RPA49_MOUSE	54.0	DNA-directed RNA polymerase I subunit RPA49 Mus musculus
RPF2_MOUSE	35.4	Ribosome production factor 2 homolog Mus musculus
RS14_MOUSE	16.3	40S ribosomal protein S14 Mus musculus
RS23_MOUSE	15.8	40S ribosomal protein S23 Mus musculus
RT30_MOUSE	49.9	28S ribosomal protein S30, mitochondrial Mus musculus
RU2A_MOUSE	28.4	U2 small nuclear ribonucleoprotein A' Mus musculus
SCAI_MOUSE	70.3	Protein SCAI Mus musculus
SGPL1_MOUSE	63.7	Sphingosine-1-phosphate lyase 1 Mus musculus
SLTM_MOUSE	116.9	SAFB-like transcription modulator Mus musculus
SMC5_MOUSE	128.8	Structural maintenance of chromosomes protein 5 Mus musculus
SPF45_MOUSE	45.3	Splicing factor 45 Mus musculus
SRFB1_MOUSE	48.7	Serum response factor-binding protein 1 Mus musculus
STOX2_MOUSE	102.8	Storkhead-box protein 2 Mus musculus
SUH_MOUSE	58.5	Recombining binding protein suppressor of hairless Mus musculus
TADBP_MOUSE	44.5	TAR DNA-binding protein 43 Mus musculus
TERF2_MOUSE	60.3	Telomeric repeat-binding factor 2 Mus musculus
TF3C5_MOUSE	60.5	General transcription factor 3C polypeptide 5 Mus musculus
TNC18_MOUSE	307.6	Trinucleotide repeat-containing gene 18 protein Mus musculus
TRI56_MOUSE	79.5	E3 ubiquitin-protein ligase TRIM56 Mus musculus
TRM2A_MOUSE	63.3	tRNA (uracil-5-)-methyltransferase homolog A Mus musculus
U2AF2_MOUSE	53.5	Splicing factor U2AF 65 kDa subunit Mus musculus
U3IP2_MOUSE	52.1	U3 small nucleolar RNA-interacting protein 2 Mus musculus
UT14A_MOUSE	87.3	U3 small nucleolar RNA-associated protein 14 homolog A Mus musculus
UTP15_MOUSE	59.4	U3 small nucleolar RNA-associated protein 15 homolog Mus musculus
UTP20_MOUSE	317.7	Small subunit processome component 20 homolog Mus musculus
VRK2_MOUSE	58.1	Serine/threonine-protein kinase VRK2 Mus musculus
WBP11_MOUSE	69.9	WW domain-binding protein 11 Mus musculus
WDR18_MOUSE	47.2	WD repeat-containing protein 18 Mus musculus
ZBED6_MOUSE	109.2	Zinc finger BED domain-containing protein 6 Mus musculus
ZC21A_MOUSE	35.2	Zinc finger C2HC domain-containing protein 1A Mus musculus
ZEB2_MOUSE	136.6	Zinc finger E-box-binding homeobox 2 Mus musculus
ZF316_MOUSE	110.8	Zinc finger protein 316 Mus musculus
ZMYM4_MOUSE	172.4	Zinc finger MYM-type protein 4 Mus musculus
ZN281_MOUSE	96.7	Zinc finger protein 281 Mus musculus
ZN512_MOUSE	63.9	Zinc finger protein 512 Mus musculus
ZN668_MOUSE	68.3	Zinc finger protein 668 Mus musculus
ZN768_MOUSE	62.7	Zinc finger protein 768 Mus musculus
ZNF22_MOUSE	27.3	Zinc finger protein 22 Mus musculus
ZSC21_MOUSE	63.0	Zinc finger and SCAN domain-containing protein 21 Mus musculus
EMAL1_MOUSE	89.7	Echinoderm microtubule-associated protein-like 1 Mus musculus
41_MOUSE	95.9	Protein 4.1 Mus musculus
AATF_MOUSE	59.5	Protein AATF Mus musculus
ACINU_MOUSE	150.7	Apoptotic chromatin condensation inducer in the nucleus Mus musculus
AGAP1_MOUSE	94.4	Arf-GAP with GTPase, ANK repeat and PH domain-containing protein 1 Mus musculus
AGO2_MOUSE	97.3	Protein argonaute-2 Mus musculus
AGO3_MOUSE	97.3	Protein argonaute-3 Mus musculus
AQR_MOUSE	170.3	Intron-binding protein aquarius Mus musculus
ASCC1_MOUSE	41.3	Activating signal cointegrator 1 complex subunit 1 Mus musculus
BCD1_MOUSE	52.2	Box C/D snoRNA protein 1 Mus musculus
BRD9_MOUSE	66.8	Bromodomain-containing protein 9 Mus musculus
BRX1_MOUSE	41.2	Ribosome biogenesis protein BRX1 homolog Mus musculus
CAMP3_MOUSE	135.2	Calmodulin-regulated spectrin-associated protein 3 Mus musculus
CBX2_MOUSE	54.9	Chromobox protein homolog 2 Mus musculus
CCNK_MOUSE	61.4	Cyclin-K Mus musculus
CDC73_MOUSE	60.6	Parafibromin Mus musculus
CDCA2_MOUSE	106.4	Cell division cycle-associated protein 2 Mus musculus
CEBPZ_MOUSE	120.3	CCAAT/enhancer-binding protein zeta Mus musculus
CENPV_MOUSE	27.5	Centromere protein V Mus musculus
CHAP1_MOUSE	87.6	Chromosome alignment-maintaining phosphoprotein 1 Mus musculus
CHD9_MOUSE	323.9	Chromodomain-helicase-DNA-binding protein 9 Mus musculus
CI114_MOUSE	43.0	Uncharacterized protein C9orf114 homolog Mus musculus
CIRBP_MOUSE	18.6	Cold-inducible RNA-binding protein Mus musculus
CN102_MOUSE	133.5	UPF0614 protein C14orf102 homolog unknown organism
CPSF2_MOUSE	88.4	Cleavage and polyadenylation specificity factor subunit 2 Mus musculus
CRML_MOUSE	137.1	Protein cramped-like Mus musculus
CSK21_MOUSE	45.1	Casein kinase II subunit alpha Mus musculus
CSK22_MOUSE	41.2	Casein kinase II subunit alpha' Mus musculus
DAB2P_MOUSE	131.7	Disabled homolog 2-interacting protein Mus musculus
DDX56_MOUSE	61.2	Probable ATP-dependent RNA helicase DDX56 Mus musculus
DGCR8_MOUSE	86.3	Microprocessor complex subunit DGCR8 Mus musculus
DGKZ_MOUSE	104.0	Diacylglycerol kinase zeta Mus musculus
DHB12_MOUSE	34.7	Estradiol 17-beta-dehydrogenase 12 Mus musculus
DIM1_MOUSE	35.3	Probable dimethyladenosine transferase Mus musculus
DIP2B_MOUSE	171.1	Disco-interacting protein 2 homolog B Mus musculus
DMAP1_MOUSE	53.1	DNA methyltransferase 1-associated protein 1 Mus musculus
DNJC7_MOUSE	56.5	DnaJ homolog subfamily C member 7 Mus musculus
DZIP3_MOUSE	138.0	E3 ubiquitin-protein ligase DZIP3 Mus musculus
ECT2_MOUSE	103.1	Protein ECT2 Mus musculus
EXOS2_MOUSE	32.6	Exosome complex component RRP4 Mus musculus
EXOS6_MOUSE	28.4	Exosome complex component MTR3 Mus musculus
EXOS7_MOUSE	31.8	Exosome complex exonuclease RRP42 Mus musculus
EZH2_MOUSE	85.3	Histone-lysine N-methyltransferase EZH2 Mus musculus
F120B_MOUSE	89.3	Constitutive coactivator of peroxisome proliferator-activated receptor gamma Mus musculus
F120C_MOUSE	119.7	Constitutive coactivator of PPAR-gamma-like protein 2 Mus musculus
FA76B_MOUSE	38.6	Protein FAM76B Mus musculus
FBX28_MOUSE	41.0	F-box only protein 28 Mus musculus
FIZ1_MOUSE	52.7	Flt3-interacting zinc finger protein 1 Mus musculus
FMNL3_MOUSE	117.2	Formin-like protein 3 Mus musculus
FTM_MOUSE	145.0	Protein fantom Mus musculus
GON4L_MOUSE	248.7	GON-4-like protein Mus musculus
GTDC1_MOUSE	51.0	Glycosyltransferase-like domain-containing protein 1 Mus musculus
H10_MOUSE	20.9	Histone H1.0 Mus musculus
H2A1_MOUSE	14.1	Histone H2A type 1 Mus musculus
H2A1F_MOUSE	14.2	Histone H2A type 1-F Mus musculus
H2A1H_MOUSE	14.0	Histone H2A type 1-H Mus musculus
H2A1K_MOUSE	14.1	Histone H2A type 1-K Mus musculus
H2A2A_MOUSE	14.1	Histone H2A type 2-A Mus musculus
H2A2C_MOUSE	14.0	Histone H2A type 2-C Mus musculus
H2A3_MOUSE	14.1	Histone H2A type 3 Mus musculus
H2AJ_MOUSE	14.0	Histone H2A.J Mus musculus
H2B1A_MOUSE	14.2	Histone H2B type 1-A Mus musculus
HDGR3_MOUSE	22.4	Hepatoma-derived growth factor-related protein 3 Mus musculus
HEXI1_MOUSE	40.2	Protein HEXIM1 Mus musculus
HJURP_MOUSE	74.2	Holliday junction recognition protein Mus musculus
HNRL2_MOUSE	84.9	Heterogeneous nuclear ribonucleoprotein U-like protein 2 Mus musculus
IF2B_MOUSE	38.1	Eukaryotic translation initiation factor 2 subunit 2 Mus musculus
INO80_MOUSE	176.5	DNA helicase INO80 Mus musculus
KAT7_MOUSE	70.6	Histone acetyltransferase KAT7 Mus musculus
KDM2B_MOUSE	149.7	Lysine-specific demethylase 2B Mus musculus
KDM6B_MOUSE	176.4	Lysine-specific demethylase 6B Mus musculus
KI20B_MOUSE	203.5	Kinesin-like protein KIF20B Mus musculus
KPCI_MOUSE	68.2	Protein kinase C iota type Mus musculus
LARP4_MOUSE	79.8	La-related protein 4 Mus musculus
LTV1_MOUSE	54.0	Protein LTV1 homolog Mus musculus
MAP6_MOUSE	96.4	Microtubule-associated protein 6 Mus musculus
MAST4_MOUSE	284.0	Microtubule-associated serine/threonine-protein kinase 4 Mus musculus
MCRS1_MOUSE	51.7	Microspherule protein 1 Mus musculus
MEPCE_MOUSE	72.1	7SK snRNA methylphosphate capping enzyme Mus musculus
MOV10_MOUSE	113.6	Putative helicase MOV-10 Mus musculus
MPP10_MOUSE	78.7	U3 small nucleolar ribonucleoprotein protein MPP10 Mus musculus
MUM1_MOUSE	76.1	PWWP domain-containing protein MUM1 Mus musculus
NCAN_MOUSE	137.2	Neurocan core protein Mus musculus
NET1_MOUSE	67.8	Netrin-1 Mus musculus
NMT2_MOUSE	60.5	Glycylpeptide N-tetradecanoyltransferase 2 Mus musculus
NO66_MOUSE	67.6	Lysine-specific demethylase NO66 Mus musculus
NOL6_MOUSE	129.2	Nucleolar protein 6 Mus musculus
NOL7_MOUSE	29.0	Nucleolar protein 7 Mus musculus
NOP16_MOUSE	21.1	Nucleolar protein 16 Mus musculus
NSUN5_MOUSE	51.0	Putative methyltransferase NSUN5 Mus musculus
NUFP1_MOUSE	54.7	Nuclear fragile X mental retardation-interacting protein 1 Mus musculus
OTUD4_MOUSE	123.1	OTU domain-containing protein 4 Mus musculus
P52K_MOUSE	87.0	52 kDa repressor of the inhibitor of the protein kinase Mus musculus
PAPD1_MOUSE	65.2	Poly(A) RNA polymerase, mitochondrial Mus musculus
PAPD5_MOUSE	69.7	PAP-associated domain-containing protein 5 Mus musculus
PARN_MOUSE	71.6	Poly(A)-specific ribonuclease PARN Mus musculus
PHAX_MOUSE	43.2	Phosphorylated adapter RNA export protein Mus musculus
PHC1_MOUSE	106.3	Polyhomeotic-like protein 1 Mus musculus
PHC2_MOUSE	89.8	Polyhomeotic-like protein 2 Mus musculus
PHF14_MOUSE	99.1	PHD finger protein 14 Mus musculus
PHF2_MOUSE	120.8	Lysine-specific demethylase PHF2 Mus musculus
PI51A_MOUSE	60.5	Phosphatidylinositol 4-phosphate 5-kinase type-1 alpha Mus musculus
PLPL6_MOUSE	149.5	Neuropathy target esterase Mus musculus
PPIL4_MOUSE	57.2	Peptidyl-prolyl cis-trans isomerase-like 4 Mus musculus
PRC1_MOUSE	70.3	Protein regulator of cytokinesis 1 Mus musculus
PRP4_MOUSE	58.4	U4/U6 small nuclear ribonucleoprotein Prp4 Mus musculus
PURA_MOUSE	34.9	Transcriptional activator protein Pur-alpha Mus musculus
PWP1_MOUSE	55.6	Periodic tryptophan protein 1 homolog Mus musculus
RBBP6_MOUSE	199.6	E3 ubiquitin-protein ligase RBBP6 Mus musculus
RBM22_MOUSE	46.9	Pre-mRNA-splicing factor RBM22 Mus musculus
RBM4_MOUSE	40.0	RNA-binding protein 4 Mus musculus
RC3H2_MOUSE	131.3	RING finger and CCCH-type zinc finger domain-containing protein 2 Mus musculus
RCN2_MOUSE	37.3	Reticulocalbin-2 Mus musculus
RED_MOUSE	65.6	Protein Red Mus musculus
RFC5_MOUSE	38.1	Replication factor C subunit 5 Mus musculus
RFOX1_MOUSE	42.7	RNA binding protein fox-1 homolog 1 Mus musculus
RFOX3_MOUSE	40.6	RNA binding protein fox-1 homolog 3 Mus musculus
RGS12_MOUSE	149.6	Regulator of G-protein signaling 12 Mus musculus
RIMS2_MOUSE	172.9	Regulating synaptic membrane exocytosis protein 2 Mus musculus
RIOK1_MOUSE	64.9	Serine/threonine-protein kinase RIO1 Mus musculus
RL27A_MOUSE	16.6	60S ribosomal protein L27a Mus musculus
RPA34_MOUSE	43.1	DNA-directed RNA polymerase I subunit RPA34 Mus musculus
RPOM_MOUSE	136.7	DNA-directed RNA polymerase, mitochondrial Mus musculus
RPP30_MOUSE	29.5	Ribonuclease P protein subunit p30 Mus musculus
RPP40_MOUSE	41.5	Ribonuclease P protein subunit p40 Mus musculus
RRS1_MOUSE	41.6	Ribosome biogenesis regulatory protein homolog Mus musculus
RS7_MOUSE	22.1	40S ribosomal protein S7 Mus musculus
RU17_MOUSE	52.0	U1 small nuclear ribonucleoprotein 70 kDa Mus musculus
S30BP_MOUSE	33.8	SAP30-binding protein Mus musculus
SAFB2_MOUSE	111.8	Scaffold attachment factor B2 Mus musculus
SETBP_MOUSE	173.1	SET-binding protein Mus musculus
SETX_MOUSE	297.6	Probable helicase senataxin Mus musculus
SFRP1_MOUSE	35.4	Secreted frizzled-related protein 1 Mus musculus
SIN3B_MOUSE	126.4	Paired amphipathic helix protein Sin3b Mus musculus
SLIT1_MOUSE	167.4	Slit homolog 1 protein Mus musculus
SLIT2_MOUSE	168.8	Slit homolog 2 protein Mus musculus
SMC1A_MOUSE	143.2	Structural maintenance of chromosomes protein 1A Mus musculus
SMRD3_MOUSE	55.0	SWI/SNF-related matrix-associated actin-dependent regulator of chromatin subfamily D member 3 Mus musculus
SNX27_MOUSE	61.0	Sorting nexin-27 Mus musculus
SPF30_MOUSE	26.8	Survival of motor neuron-related-splicing factor 30 Mus musculus
SRRM2_MOUSE	294.8	Serine/arginine repetitive matrix protein 2 Mus musculus
SRSF1_MOUSE	27.7	Serine/arginine-rich splicing factor 1 Mus musculus
SRSF3_MOUSE	19.3	Serine/arginine-rich splicing factor 3 Mus musculus
SSBP3_MOUSE	40.4	Single-stranded DNA-binding protein 3 Mus musculus
STT3B_MOUSE	93.2	Dolichyl-diphosphooligosaccharide--protein glycosyltransferase subunit STT3B Mus musculus
SUGP2_MOUSE	118.1	SURP and G-patch domain-containing protein 2 Mus musculus
SURF6_MOUSE	41.2	Surfeit locus protein 6 Mus musculus
T2EA_MOUSE	49.6	General transcription factor IIE subunit 1 Mus musculus
TAF1_MOUSE	214.4	Transcription initiation factor TFIID subunit 1 Mus musculus
TAF3_MOUSE	105.1	Transcription initiation factor TFIID subunit 3 Mus musculus
TAF5_MOUSE	87.0	Transcription initiation factor TFIID subunit 5 Mus musculus
TAF6_MOUSE	72.7	Transcription initiation factor TFIID subunit 6 Mus musculus
TBL3_MOUSE	88.3	Transducin beta-like protein 3 Mus musculus
TF3C2_MOUSE	100.3	General transcription factor 3C polypeptide 2 Mus musculus
TFB1M_MOUSE	39.0	Dimethyladenosine transferase 1, mitochondrial Mus musculus
THOC2_MOUSE	182.8	THO complex subunit 2 Mus musculus
TPX2_MOUSE	85.9	Targeting protein for Xklp2 Mus musculus
TR150_MOUSE	108.2	Thyroid hormone receptor-associated protein 3 Mus musculus
TRA2B_MOUSE	33.7	Transformer-2 protein homolog beta Mus musculus
TRBP2_MOUSE	38.8	RISC-loading complex subunit TARBP2 Mus musculus
TRI41_MOUSE	71.8	E3 ubiquitin-protein ligase TRIM41 Mus musculus
TRIM3_MOUSE	80.8	Tripartite motif-containing protein 3 Mus musculus
TRRAP_MOUSE	291.6	Transformation/transcription domain-associated protein Mus musculus
TSR3_MOUSE	35.3	Ribosome biogenesis protein TSR3 homolog Mus musculus
TTF1_MOUSE	97.7	Transcription termination factor 1 Mus musculus
U2AF1_MOUSE	27.8	Splicing factor U2AF 35 kDa subunit Mus musculus
UBP40_MOUSE	140.0	Ubiquitin carboxyl-terminal hydrolase 40 Mus musculus
WBS22_MOUSE	31.6	Uncharacterized methyltransferase WBSCR22 Mus musculus
WDR12_MOUSE	47.3	Ribosome biogenesis protein WDR12 Mus musculus
WDR37_MOUSE	55.0	WD repeat-containing protein 37 Mus musculus
WDR3_MOUSE	105.8	WD repeat-containing protein 3 Mus musculus
WDR47_MOUSE	102.3	WD repeat-containing protein 47 Mus musculus
WDR60_MOUSE	115.4	WD repeat-containing protein 60 Mus musculus
WIBG_MOUSE	22.7	Partner of Y14 and mago Mus musculus
Z518B_MOUSE	119.0	Zinc finger protein 518B Mus musculus
ZBT17_MOUSE	86.8	Zinc finger and BTB domain-containing protein 17 Mus musculus
ZIK1_MOUSE	52.7	Zinc finger protein interacting with ribonucleoprotein K Mus musculus
ZN598_MOUSE	99.2	Zinc finger protein 598 Mus musculus
ZN653_MOUSE	67.5	Zinc finger protein 653 Mus musculus
ZN672_MOUSE	52.2	Zinc finger protein 672 Mus musculus
ZN687_MOUSE	130.3	Zinc finger protein 687 Mus musculus
ZN787_MOUSE	40.5	Zinc finger protein 787 Mus musculus
ZNF24_MOUSE	41.9	Zinc finger protein 24 Mus musculus
ZNFX1_MOUSE	218.8	NFX1-type zinc finger-containing protein 1 Mus musculus
RS2_MOUSE	31.2	40S ribosomal protein S2 Mus musculus
H14_MOUSE	22.0	Histone H1.4 Mus musculus
H12_MOUSE	21.3	Histone H1.2 Mus musculus
H13_MOUSE	22.1	Histone H1.3 Mus musculus
RL7_MOUSE	31.4	60S ribosomal protein L7 Mus musculus
RLA2_MOUSE	11.7	60S acidic ribosomal protein P2 Mus musculus
RL13A_MOUSE	23.5	60S ribosomal protein L13a Mus musculus
RL13_MOUSE	24.3	60S ribosomal protein L13 Mus musculus
RS8_MOUSE	24.2	40S ribosomal protein S8 Mus musculus
2ABG_MOUSE	51.5	Serine/threonine-protein phosphatase 2A 55 kDa regulatory subunit B gamma isoform Mus musculus
ADNP2_MOUSE	126.8	ADNP homeobox protein 2 Mus musculus
AGAP3_MOUSE	98.0	Arf-GAP with GTPase, ANK repeat and PH domain-containing protein 3 Mus musculus
AGRIN_MOUSE	207.5	Agrin Mus musculus
AKAP5_MOUSE	79.4	A-kinase anchor protein 5 Mus musculus
AKAP8_MOUSE	76.3	A-kinase anchor protein 8 Mus musculus
ALG2_MOUSE	47.4	Alpha-1,3/1,6-mannosyltransferase ALG2 Mus musculus
ALKB5_MOUSE	44.4	Probable alpha-ketoglutarate-dependent dioxygenase ABH5 Mus musculus
AMER2_MOUSE	69.9	APC membrane recruitment protein 2 Mus musculus
AMPM1_MOUSE	43.2	Methionine aminopeptidase 1 Mus musculus
AMPM2_MOUSE	52.9	Methionine aminopeptidase 2 Mus musculus
ANK3_MOUSE	214.1	Ankyrin-3 Mus musculus
AP1M1_MOUSE	48.5	AP-1 complex subunit mu-1 Mus musculus
ARH40_MOUSE	165.1	Rho guanine nucleotide exchange factor 40 Mus musculus
ARHG4_MOUSE	56.7	Rho guanine nucleotide exchange factor 4 Mus musculus
ARHG8_MOUSE	67.7	Neuroepithelial cell-transforming gene 1 protein Mus musculus
ARHG9_MOUSE	60.9	Rho guanine nucleotide exchange factor 9 Mus musculus
AROS_MOUSE	16.0	Active regulator of SIRT1 Mus musculus
ASH1L_MOUSE	331.3	Histone-lysine N-methyltransferase ASH1L Mus musculus
ASH2L_MOUSE	68.3	Set1/Ash2 histone methyltransferase complex subunit ASH2 Mus musculus
AT7L3_MOUSE	38.6	Ataxin-7-like protein 3 Mus musculus
ATAD5_MOUSE	203.9	ATPase family AAA domain-containing protein 5 Mus musculus
BAP18_MOUSE	18.0	Chromatin complexes subunit BAP18 Mus musculus
BCL7A_MOUSE	22.8	B-cell CLL/lymphoma 7 protein family member A Mus musculus
BCORL_MOUSE	190.5	BCL-6 corepressor-like protein 1 Mus musculus
BHLH9_MOUSE	59.8	Protein BHLHb9 Mus musculus
BIRC6_MOUSE	532.2	Baculoviral IAP repeat-containing protein 6 Mus musculus
BOP1_MOUSE	82.5	Ribosome biogenesis protein BOP1 Mus musculus
BRI3B_MOUSE	28.3	BRI3-binding protein Mus musculus
BYST_MOUSE	49.8	Bystin Mus musculus
C2D1A_MOUSE	103.7	Coiled-coil and C2 domain-containing protein 1A Mus musculus
C8AP2_MOUSE	219.1	CASP8-associated protein 2 Mus musculus
CAAP1_MOUSE	37.8	Caspase activity and apoptosis inhibitor 1 Mus musculus
CATIN_MOUSE	90.7	Cactin Mus musculus
CBLB_MOUSE	109.1	E3 ubiquitin-protein ligase CBL-B Mus musculus
CBPC1_MOUSE	137.2	Cytosolic carboxypeptidase 1 Mus musculus
CBX4_MOUSE	60.5	E3 SUMO-protein ligase CBX4 Mus musculus
CBX6_MOUSE	44.5	Chromobox protein homolog 6 Mus musculus
CBX8_MOUSE	39.9	Chromobox protein homolog 8 Mus musculus
CC137_MOUSE	32.9	Coiled-coil domain-containing protein 137 Mus musculus
CC177_MOUSE	79.9	Coiled-coil domain-containing protein 177 Mus musculus
CCDC8_MOUSE	73.9	Coiled-coil domain-containing protein 8 homolog Mus musculus
CDK17_MOUSE	59.5	Cyclin-dependent kinase 17 Mus musculus
CDK9_MOUSE	42.8	Cyclin-dependent kinase 9 Mus musculus
CDKAL_MOUSE	65.3	Threonylcarbamoyladenosine tRNA methylthiotransferase Mus musculus
CENPE_MOUSE	286.5	Centromere-associated protein E Mus musculus
CENPQ_MOUSE	30.8	Centromere protein Q Mus musculus
CEP78_MOUSE	86.9	Centrosomal protein of 78 kDa Mus musculus
CG050_MOUSE	22.2	Uncharacterized protein C7orf50 homolog Mus musculus
CHSS1_MOUSE	91.4	Chondroitin sulfate synthase 1 Mus musculus
CHSS2_MOUSE	85.5	Chondroitin sulfate synthase 2 Mus musculus
CHTOP_MOUSE	26.6	Chromatin target of PRMT1 protein Mus musculus
CKP2L_MOUSE	83.0	Cytoskeleton-associated protein 2-like Mus musculus
CLIP3_MOUSE	59.6	CAP-Gly domain-containing linker protein 3 Mus musculus
CNKR2_MOUSE	117.4	Connector enhancer of kinase suppressor of ras 2 Mus musculus
COE1_MOUSE	64.5	Transcription factor COE1 Mus musculus
COE2_MOUSE	62.6	Transcription factor COE2 Mus musculus
COE3_MOUSE	64.9	Transcription factor COE3 Mus musculus
COIL_MOUSE	61.9	Coilin Mus musculus
COPE_MOUSE	34.6	Coatomer subunit epsilon Mus musculus
CP080_MOUSE	22.7	UPF0468 protein C16orf80 homolog Mus musculus
CPSF3_MOUSE	77.5	Cleavage and polyadenylation specificity factor subunit 3 Mus musculus
CPT1A_MOUSE	88.3	Carnitine O-palmitoyltransferase 1, liver isoform Mus musculus
CT112_MOUSE	53.9	Uncharacterized protein C20orf112 homolog Mus musculus
CTCF_MOUSE	83.7	Transcriptional repressor CTCF Mus musculus
CTIF_MOUSE	67.8	CBP80/20-dependent translation initiation factor Mus musculus
CX056_MOUSE	25.6	UPF0428 protein CXorf56 homolog Mus musculus
DACT1_MOUSE	84.3	Dapper homolog 1 Mus musculus
DCAKD_MOUSE	26.5	Dephospho-CoA kinase domain-containing protein Mus musculus
DDX4_MOUSE	76.5	Probable ATP-dependent RNA helicase DDX4 Mus musculus
DDX52_MOUSE	67.5	Probable ATP-dependent RNA helicase DDX52 Mus musculus
DHX40_MOUSE	88.5	Probable ATP-dependent RNA helicase DHX40 Mus musculus
DIXC1_MOUSE	80.2	Dixin Mus musculus
DJB11_MOUSE	40.6	DnaJ homolog subfamily B member 11 Mus musculus
DJC10_MOUSE	90.6	DnaJ homolog subfamily C member 10 Mus musculus
DLG1_MOUSE	100.1	Disks large homolog 1 Mus musculus
DNJA3_MOUSE	52.4	DnaJ homolog subfamily A member 3, mitochondrial Mus musculus
DNSL2_MOUSE	31.1	Deoxyribonuclease-1-like 2 Mus musculus
DPM1_MOUSE	29.2	Dolichol-phosphate mannosyltransferase Mus musculus
DPOD3_MOUSE	50.8	DNA polymerase delta subunit 3 Mus musculus
DX26B_MOUSE	96.9	Protein DDX26B Mus musculus
E2AK2_MOUSE	58.3	Interferon-induced, double-stranded RNA-activated protein kinase Mus musculus
E41LB_MOUSE	59.6	Band 4.1-like protein 4B Mus musculus
EAF6_MOUSE	21.6	Chromatin modification-related protein MEAF6 Mus musculus
EBP2_MOUSE	34.7	Probable rRNA-processing protein EBP2 Mus musculus
EFCB7_MOUSE	71.4	EF-hand calcium-binding domain-containing protein 7 Mus musculus
EFHA1_MOUSE	49.5	EF-hand domain-containing family member A1 Mus musculus
ELOC_MOUSE	12.5	Transcription elongation factor B polypeptide 1 Mus musculus
EMAL2_MOUSE	70.7	Echinoderm microtubule-associated protein-like 2 Mus musculus
ERCC3_MOUSE	89.1	TFIIH basal transcription factor complex helicase XPB subunit Mus musculus
ERI1_MOUSE	39.5	3'-5' exoribonuclease 1 Mus musculus
ESF1_MOUSE	98.0	ESF1 homolog Mus musculus
EXOS3_MOUSE	29.5	Exosome complex component RRP40 Mus musculus
EXOS4_MOUSE	26.2	Exosome complex component RRP41 Mus musculus
F111A_MOUSE	69.9	Protein FAM111A Mus musculus
FABD_MOUSE	41.9	Malonyl-CoA-acyl carrier protein transacylase, mitochondrial Mus musculus
FAKD2_MOUSE	78.9	FAST kinase domain-containing protein 2 Mus musculus
FBLL1_MOUSE	33.3	rRNA/tRNA 2'-O-methyltransferase fibrillarin-like protein 1 Mus musculus
FBX21_MOUSE	72.2	F-box only protein 21 Mus musculus
FBXL6_MOUSE	59.3	F-box/LRR-repeat protein 6 Mus musculus
FIGL1_MOUSE	74.9	Fidgetin-like protein 1 Mus musculus
FILA2_MOUSE	251.4	Filaggrin-2 Mus musculus
FRMD5_MOUSE	58.6	FERM domain-containing protein 5 Mus musculus
FZR_MOUSE	54.7	Fizzy-related protein homolog Mus musculus
GASP2_MOUSE	92.8	G-protein coupled receptor-associated sorting protein 2 Mus musculus
GCFC1_MOUSE	104.6	GC-rich sequence DNA-binding factor 1 Mus musculus
GKAP1_MOUSE	41.8	G kinase-anchoring protein 1 Mus musculus
GLE1_MOUSE	79.6	Nucleoporin GLE1 Mus musculus
GPAT1_MOUSE	93.7	Glycerol-3-phosphate acyltransferase 1, mitochondrial Mus musculus
GPC2_MOUSE	63.3	Glypican-2 Mus musculus
GPTC2_MOUSE	58.2	G patch domain-containing protein 2 Mus musculus
GPTC4_MOUSE	46.6	G patch domain-containing protein 4 Mus musculus
GRK5_MOUSE	67.7	G protein-coupled receptor kinase 5 Mus musculus
GRK6_MOUSE	66.0	G protein-coupled receptor kinase 6 Mus musculus
GZF1_MOUSE	79.5	GDNF-inducible zinc finger protein 1 Mus musculus
H2A2B_MOUSE	14.0	Histone H2A type 2-B Mus musculus
H2AW_MOUSE	40.1	Core histone macro-H2A.2 Mus musculus
H2AX_MOUSE	15.1	Histone H2A.x Mus musculus
HDAC6_MOUSE	125.8	Histone deacetylase 6 Mus musculus
HDGF_MOUSE	26.3	Hepatoma-derived growth factor Mus musculus
HELZ_MOUSE	219.9	Probable helicase with zinc finger domain Mus musculus
HERC2_MOUSE	527.5	E3 ubiquitin-protein ligase HERC2 Mus musculus
HIC2_MOUSE	66.8	Hypermethylated in cancer 2 protein Mus musculus
HIRA_MOUSE	111.8	Protein HIRA Mus musculus
HIRP3_MOUSE	65.2	HIRA-interacting protein 3 Mus musculus
HS2ST_MOUSE	41.8	Heparan sulfate 2-O-sulfotransferase 1 Mus musculus
IF4A3_MOUSE	46.8	Eukaryotic initiation factor 4A-III Mus musculus
IF5_MOUSE	49.0	Eukaryotic translation initiation factor 5 Mus musculus
IFRD1_MOUSE	49.9	Interferon-related developmental regulator 1 Mus musculus
IKBZ_MOUSE	79.0	NF-kappa-B inhibitor zeta Mus musculus
IMP4_MOUSE	33.7	U3 small nucleolar ribonucleoprotein protein IMP4 Mus musculus
IQCE_MOUSE	86.4	IQ domain-containing protein E Mus musculus
IQEC1_MOUSE	108.0	IQ motif and SEC7 domain-containing protein 1 Mus musculus
JKIP1_MOUSE	73.1	Janus kinase and microtubule-interacting protein 1 Mus musculus
JKIP3_MOUSE	98.7	Janus kinase and microtubule-interacting protein 3 Mus musculus
KANL1_MOUSE	113.2	KAT8 regulatory NSL complex subunit 1 Mus musculus
KAT8_MOUSE	52.6	Histone acetyltransferase KAT8 Mus musculus
KDM1B_MOUSE	92.6	Lysine-specific histone demethylase 1B Mus musculus
KHDR1_MOUSE	48.4	KH domain-containing, RNA-binding, signal transduction-associated protein 1 Mus musculus
KI18A_MOUSE	100.9	Kinesin-like protein KIF18A Mus musculus
KIF27_MOUSE	159.0	Kinesin-like protein KIF27 Mus musculus
KIF2B_MOUSE	75.5	Kinesin-like protein KIF2B Mus musculus
KIF2C_MOUSE	81.1	Kinesin-like protein KIF2C Mus musculus
KIF7_MOUSE	151.6	Kinesin-like protein KIF7 Mus musculus
KLD10_MOUSE	49.0	Kelch domain-containing protein 10 Mus musculus
KLF12_MOUSE	44.1	Krueppel-like factor 12 Mus musculus
KLF13_MOUSE	31.1	Krueppel-like factor 13 Mus musculus
KPCD1_MOUSE	102.0	Serine/threonine-protein kinase D1 Mus musculus
KRI1_MOUSE	82.6	Protein KRI1 homolog Mus musculus
LACTB_MOUSE	60.7	Serine beta-lactamase-like protein LACTB, mitochondrial Mus musculus
LENG8_MOUSE	86.8	Leukocyte receptor cluster member 8 homolog Mus musculus
LHX2_MOUSE	44.4	LIM/homeobox protein Lhx2 Mus musculus
LHX9_MOUSE	44.0	LIM/homeobox protein Lhx9 Mus musculus
LIPB1_MOUSE	108.5	Liprin-beta-1 Mus musculus
LIPB2_MOUSE	98.8	Liprin-beta-2 Mus musculus
LONP2_MOUSE	94.5	Lon protease homolog 2, peroxisomal Mus musculus
LPPR3_MOUSE	76.7	Lipid phosphate phosphatase-related protein type 3 Mus musculus
LR16B_MOUSE	150.4	Leucine-rich repeat-containing protein 16B Mus musculus
LRCH3_MOUSE	86.3	Leucine-rich repeat and calponin homology domain-containing protein 3 Mus musculus
LSM2_MOUSE	10.8	U6 snRNA-associated Sm-like protein LSm2 Mus musculus
M4K3_MOUSE	101.1	Mitogen-activated protein kinase kinase kinase kinase 3 Mus musculus
MAGD1_MOUSE	85.7	Melanoma-associated antigen D1 Mus musculus
MAP9_MOUSE	73.5	Microtubule-associated protein 9 Mus musculus
MARK4_MOUSE	82.6	MAP/microtubule affinity-regulating kinase 4 Mus musculus
MAST3_MOUSE	144.2	Microtubule-associated serine/threonine-protein kinase 3 Mus musculus
MCM10_MOUSE	98.4	Protein MCM10 homolog Mus musculus
MCM3A_MOUSE	217.4	80 kDa MCM3-associated protein Mus musculus
MCM8_MOUSE	92.4	DNA helicase MCM8 Mus musculus
MED14_MOUSE	161.0	Mediator of RNA polymerase II transcription subunit 14 Mus musculus
MEN1_MOUSE	67.5	Menin Mus musculus
MEX3B_MOUSE	61.8	RNA-binding protein MEX3B Mus musculus
MEX3D_MOUSE	65.3	RNA-binding protein MEX3D Mus musculus
MGAP_MOUSE	328.8	MAX gene-associated protein Mus musculus
MIB2_MOUSE	106.0	E3 ubiquitin-protein ligase MIB2 Mus musculus
MINA_MOUSE	53.5	Myc-induced nuclear antigen Mus musculus
MK03_MOUSE	43.1	Mitogen-activated protein kinase 3 Mus musculus
MK04_MOUSE	65.6	Mitogen-activated protein kinase 4 Mus musculus
MK06_MOUSE	82.2	Mitogen-activated protein kinase 6 Mus musculus
MK67I_MOUSE	36.3	MKI67 FHA domain-interacting nucleolar phosphoprotein Mus musculus
MMTA2_MOUSE	29.3	Multiple myeloma tumor-associated protein 2 homolog Mus musculus
MO4L1_MOUSE	41.5	Mortality factor 4-like protein 1 Mus musculus
MO4L2_MOUSE	32.2	Mortality factor 4-like protein 2 Mus musculus
MOR2A_MOUSE	117.3	MORC family CW-type zinc finger protein 2A Mus musculus
MSH3_MOUSE	123.1	DNA mismatch repair protein Msh3 Mus musculus
MSL1_MOUSE	67.3	Male-specific lethal 1 homolog Mus musculus
MTMRA_MOUSE	88.2	Myotubularin-related protein 10 Mus musculus
MYNN_MOUSE	68.6	Myoneurin Mus musculus
MYO1E_MOUSE	126.8	Unconventional myosin-Ie Mus musculus
NAA40_MOUSE	27.2	N-alpha-acetyltransferase 40 Mus musculus
NDE1_MOUSE	38.5	Nuclear distribution protein nudE homolog 1 Mus musculus
NDEL1_MOUSE	38.4	Nuclear distribution protein nudE-like 1 Mus musculus
NDUA4_MOUSE	9.3	NADH dehydrogenase [ubiquinone] 1 alpha subcomplex subunit 4 Mus musculus
NEP1_MOUSE	27.0	Ribosomal RNA small subunit methyltransferase NEP1 Mus musculus
NET3_MOUSE	62.0	Netrin-3 Mus musculus
NEUL4_MOUSE	167.6	Neuralized-like protein 4 Mus musculus
NFX1_MOUSE	123.8	Transcriptional repressor NF-X1 Mus musculus
NH2L1_MOUSE	14.2	NHP2-like protein 1 Mus musculus
NHP2_MOUSE	17.2	H/ACA ribonucleoprotein complex subunit 2 Mus musculus
NIP7_MOUSE	20.5	60S ribosome subunit biogenesis protein NIP7 homolog Mus musculus
NKAP_MOUSE	47.2	NF-kappa-B-activating protein Mus musculus
NMNA1_MOUSE	32.4	Nicotinamide mononucleotide adenylyltransferase 1 Mus musculus
NOA1_MOUSE	77.4	Nitric oxide-associated protein 1 Mus musculus
NOC2L_MOUSE	85.4	Nucleolar complex protein 2 homolog Mus musculus
NOC3L_MOUSE	93.2	Nucleolar complex protein 3 homolog Mus musculus
NOL10_MOUSE	80.1	Nucleolar protein 10 Mus musculus
NOL9_MOUSE	80.8	Polynucleotide 5'-hydroxyl-kinase NOL9 Mus musculus
NONO_MOUSE	54.5	Non-POU domain-containing octamer-binding protein Mus musculus
NOP9_MOUSE	70.0	Nucleolar protein 9 Mus musculus
NPA1P_MOUSE	254.6	Nucleolar pre-ribosomal-associated protein 1 Mus musculus
NRF1_MOUSE	53.6	Nuclear respiratory factor 1 Mus musculus
NUMB_MOUSE	70.8	Protein numb homolog Mus musculus
NUMBL_MOUSE	64.1	Numb-like protein Mus musculus
NXT1_MOUSE	15.8	NTF2-related export protein 1 Mus musculus
NYNRI_MOUSE	203.1	Protein NYNRIN Mus musculus
OZF_MOUSE	33.1	Zinc finger protein OZF Mus musculus
PCID2_MOUSE	46.1	PCI domain-containing protein 2 Mus musculus
PHC3_MOUSE	105.4	Polyhomeotic-like protein 3 Mus musculus
PHF12_MOUSE	109.5	PHD finger protein 12 Mus musculus
PIAS1_MOUSE	71.6	E3 SUMO-protein ligase PIAS1 Mus musculus
PIAS2_MOUSE	68.4	E3 SUMO-protein ligase PIAS2 Mus musculus
PLK1_MOUSE	68.3	Serine/threonine-protein kinase PLK1 Mus musculus
PNKP_MOUSE	57.2	Bifunctional polynucleotide phosphatase/kinase Mus musculus
PP1B_MOUSE	37.2	Serine/threonine-protein phosphatase PP1-beta catalytic subunit Mus musculus
PP1G_MOUSE	37.0	Serine/threonine-protein phosphatase PP1-gamma catalytic subunit Mus musculus
PP1RA_MOUSE	94.4	Serine/threonine-protein phosphatase 1 regulatory subunit 10 Mus musculus
PP2AA_MOUSE	35.6	Serine/threonine-protein phosphatase 2A catalytic subunit alpha isoform Mus musculus
PP2AB_MOUSE	35.6	Serine/threonine-protein phosphatase 2A catalytic subunit beta isoform Mus musculus
PPIB_MOUSE	23.7	Peptidyl-prolyl cis-trans isomerase B Mus musculus
PPM1D_MOUSE	65.7	Protein phosphatase 1D Mus musculus
PR40B_MOUSE	99.3	Pre-mRNA-processing factor 40 homolog B Mus musculus
PRC2B_MOUSE	160.9	Protein PRRC2B Mus musculus
PRD10_MOUSE	133.7	PR domain zinc finger protein 10 Mus musculus
PRPF3_MOUSE	77.5	U4/U6 small nuclear ribonucleoprotein Prp3 Mus musculus
PTRF_MOUSE	44.0	Polymerase I and transcript release factor Mus musculus
PUS7L_MOUSE	79.2	Pseudouridylate synthase 7 homolog-like protein Mus musculus
PUSL1_MOUSE	32.0	tRNA pseudouridine synthase-like 1 Mus musculus
PXDN_MOUSE	165.1	Peroxidasin homolog Mus musculus
QCR8_MOUSE	9.8	Cytochrome b-c1 complex subunit 8 Mus musculus
RBAK_MOUSE	81.7	RB-associated KRAB zinc finger protein Mus musculus
RBBP5_MOUSE	59.1	Retinoblastoma-binding protein 5 Mus musculus
RBM34_MOUSE	41.3	RNA-binding protein 34 Mus musculus
RBM3_MOUSE	16.6	Putative RNA-binding protein 3 Mus musculus
RBM40_MOUSE	58.0	RNA-binding protein 40 Mus musculus
RBM4B_MOUSE	40.0	RNA-binding protein 4B Mus musculus
RBM8A_MOUSE	19.9	RNA-binding protein 8A Mus musculus
RBMS1_MOUSE	44.0	RNA-binding motif, single-stranded-interacting protein 1 Mus musculus
RBMS3_MOUSE	46.9	RNA-binding motif, single-stranded-interacting protein 3 Mus musculus
RC3H1_MOUSE	125.4	Roquin Mus musculus
RCOR2_MOUSE	57.9	REST corepressor 2 Mus musculus
RECQ4_MOUSE	135.1	ATP-dependent DNA helicase Q4 Mus musculus
REPI1_MOUSE	61.8	Replication initiator 1 Mus musculus
REXO1_MOUSE	130.8	RNA exonuclease 1 homolog Mus musculus
RFA1_MOUSE	69.0	Replication protein A 70 kDa DNA-binding subunit Mus musculus
RGAP1_MOUSE	70.2	Rac GTPase-activating protein 1 Mus musculus
RGPS1_MOUSE	65.5	Ras-specific guanine nucleotide-releasing factor RalGPS1 Mus musculus
RHG19_MOUSE	55.7	Rho GTPase-activating protein 19 Mus musculus
RICTR_MOUSE	191.6	Rapamycin-insensitive companion of mTOR Mus musculus
RL22L_MOUSE	14.5	60S ribosomal protein L22-like 1 Mus musculus
RL23_MOUSE	14.9	60S ribosomal protein L23 Mus musculus
RL30_MOUSE	12.8	60S ribosomal protein L30 Mus musculus
RL34_MOUSE	13.3	60S ribosomal protein L34 Mus musculus
RL36_MOUSE	12.2	60S ribosomal protein L36 Mus musculus
RL8_MOUSE	28.0	60S ribosomal protein L8 Mus musculus
RLA1_MOUSE	11.5	60S acidic ribosomal protein P1 Mus musculus
RM12_MOUSE	21.7	39S ribosomal protein L12, mitochondrial Mus musculus
RM20_MOUSE	17.6	39S ribosomal protein L20, mitochondrial Mus musculus
RM21_MOUSE	23.4	39S ribosomal protein L21, mitochondrial Mus musculus
RM44_MOUSE	37.5	39S ribosomal protein L44, mitochondrial Mus musculus
RM47_MOUSE	29.7	39S ribosomal protein L47, mitochondrial Mus musculus
RM49_MOUSE	19.1	39S ribosomal protein L49, mitochondrial Mus musculus
RNF10_MOUSE	88.3	RING finger protein 10 Mus musculus
RNPS1_MOUSE	34.2	RNA-binding protein with serine-rich domain 1 Mus musculus
RPAB3_MOUSE	17.1	DNA-directed RNA polymerases I, II, and III subunit RPABC3 Mus musculus
RPAC1_MOUSE	39.1	DNA-directed RNA polymerases I and III subunit RPAC1 Mus musculus
RPB3_MOUSE	31.3	DNA-directed RNA polymerase II subunit RPB3 Mus musculus
RPC2_MOUSE	127.7	DNA-directed RNA polymerase III subunit RPC2 Mus musculus
RPP14_MOUSE	13.6	Ribonuclease P protein subunit p14 Mus musculus
RPP38_MOUSE	31.1	Ribonuclease P protein subunit p38 Mus musculus
RPTOR_MOUSE	149.5	Regulatory-associated protein of mTOR Mus musculus
RRP15_MOUSE	31.1	RRP15-like protein Mus musculus
RRP1_MOUSE	54.8	Ribosomal RNA processing protein 1 homolog A Mus musculus
RS15_MOUSE	17.0	40S ribosomal protein S15 Mus musculus
RS21_MOUSE	9.1	40S ribosomal protein S21 Mus musculus
RS26_MOUSE	13.0	40S ribosomal protein S26 Mus musculus
RS30_MOUSE	6.6	40S ribosomal protein S30 Mus musculus
RS5_MOUSE	22.9	40S ribosomal protein S5 Mus musculus
RT15_MOUSE	29.5	28S ribosomal protein S15, mitochondrial Mus musculus
SAM50_MOUSE	51.9	Sorting and assembly machinery component 50 homolog Mus musculus
SAS10_MOUSE	53.4	Something about silencing protein 10 Mus musculus
SBK1_MOUSE	45.7	Serine/threonine-protein kinase SBK1 Mus musculus
SCAF8_MOUSE	139.6	Protein SCAF8 Mus musculus
SCC4_MOUSE	69.6	MAU2 chromatid cohesion factor homolog Mus musculus
SDC1_MOUSE	32.9	Syndecan-1 Mus musculus
SEPT6_MOUSE	49.6	Septin-6 Mus musculus
SF3A3_MOUSE	58.8	Splicing factor 3A subunit 3 Mus musculus
SFSWA_MOUSE	104.2	Splicing factor, suppressor of white-apricot homolog Mus musculus
SIN1_MOUSE	59.0	Target of rapamycin complex 2 subunit MAPKAP1 Mus musculus
SIR7_MOUSE	45.1	NAD-dependent protein deacetylase sirtuin-7 Mus musculus
SLBP_MOUSE	31.6	Histone RNA hairpin-binding protein Mus musculus
SLX4_MOUSE	172.4	Structure-specific endonuclease subunit SLX4 Mus musculus
SMAD1_MOUSE	52.2	Mothers against decapentaplegic homolog 1 Mus musculus
SMAD2_MOUSE	52.3	Mothers against decapentaplegic homolog 2 Mus musculus
SMAD3_MOUSE	48.1	Mothers against decapentaplegic homolog 3 Mus musculus
SMAD5_MOUSE	52.2	Mothers against decapentaplegic homolog 5 Mus musculus
SMAD9_MOUSE	48.6	Mothers against decapentaplegic homolog 9 Mus musculus
SMBT1_MOUSE	97.3	Scm-like with four MBT domains protein 1 Mus musculus
SMC6_MOUSE	127.2	Structural maintenance of chromosomes protein 6 Mus musculus
SMD3_MOUSE	13.9	Small nuclear ribonucleoprotein Sm D3 Mus musculus
SMUF1_MOUSE	83.4	E3 ubiquitin-protein ligase SMURF1 Mus musculus
SMUF2_MOUSE	86.2	E3 ubiquitin-protein ligase SMURF2 Mus musculus
SOGA2_MOUSE	213.9	Protein SOGA2 Mus musculus
SON_MOUSE	265.7	Protein SON Mus musculus
SOX11_MOUSE	42.6	Transcription factor SOX-11 Mus musculus
SOX2_MOUSE	34.5	Transcription factor SOX-2 Mus musculus
SOX4_MOUSE	45.0	Transcription factor SOX-4 Mus musculus
SOX6_MOUSE	91.8	Transcription factor SOX-6 Mus musculus
SP130_MOUSE	111.2	Histone deacetylase complex subunit SAP130 Mus musculus
SP1_MOUSE	80.7	Transcription factor Sp1 Mus musculus
SP2_MOUSE	64.9	Transcription factor Sp2 Mus musculus
SP8_MOUSE	48.4	Transcription factor Sp8 Mus musculus
SPF27_MOUSE	26.1	Pre-mRNA-splicing factor SPF27 Mus musculus
SREK1_MOUSE	56.8	Splicing regulatory glutamine/lysine-rich protein 1 Mus musculus
SRP14_MOUSE	12.5	Signal recognition particle 14 kDa protein Mus musculus
SRRM1_MOUSE	106.9	Serine/arginine repetitive matrix protein 1 Mus musculus
SRSF2_MOUSE	25.5	Serine/arginine-rich splicing factor 2 Mus musculus
SRSF7_MOUSE	30.8	Serine/arginine-rich splicing factor 7 Mus musculus
SRSF9_MOUSE	25.7	Serine/arginine-rich splicing factor 9 Mus musculus
SSBP2_MOUSE	37.8	Single-stranded DNA-binding protein 2 Mus musculus
SYGP1_MOUSE	148.2	Ras GTPase-activating protein SynGAP Mus musculus
SYNC_MOUSE	64.3	Asparagine--tRNA ligase, cytoplasmic Mus musculus
TADA1_MOUSE	37.4	Transcriptional adapter 1 Mus musculus
TADA3_MOUSE	48.9	Transcriptional adapter 3 Mus musculus
TAF1B_MOUSE	68.0	TATA box-binding protein-associated factor RNA polymerase I subunit B Mus musculus
TAF6L_MOUSE	67.2	TAF6-like RNA polymerase II p300/CBP-associated factor-associated factor 65 kDa subunit 6L Mus musculus
TAF9_MOUSE	29.0	Transcription initiation factor TFIID subunit 9 Mus musculus
TAF9B_MOUSE	27.2	Transcription initiation factor TFIID subunit 9B Mus musculus
TAOK2_MOUSE	139.3	Serine/threonine-protein kinase TAO2 Mus musculus
TBCE_MOUSE	59.1	Tubulin-specific chaperone E Mus musculus
TBL2_MOUSE	49.6	Transducin beta-like protein 2 Mus musculus
TCF20_MOUSE	215.3	Transcription factor 20 Mus musculus
TDG_MOUSE	44.1	G/T mismatch-specific thymine DNA glycosylase Mus musculus
TECR_MOUSE	36.1	Very-long-chain enoyl-CoA reductase Mus musculus
TF2B_MOUSE	34.8	Transcription initiation factor IIB Mus musculus
TFP11_MOUSE	96.3	Tuftelin-interacting protein 11 Mus musculus
TGM1_MOUSE	89.8	Protein-glutamine gamma-glutamyltransferase K Mus musculus
THOC1_MOUSE	75.4	THO complex subunit 1 Mus musculus
TIAM1_MOUSE	177.5	T-lymphoma invasion and metastasis-inducing protein 1 Mus musculus
TIM23_MOUSE	22.0	Mitochondrial import inner membrane translocase subunit Tim23 Mus musculus
TMA16_MOUSE	25.8	Translation machinery-associated protein 16 Mus musculus
TMM33_MOUSE	28.0	Transmembrane protein 33 Mus musculus
TOP3A_MOUSE	112.4	DNA topoisomerase 3-alpha Mus musculus
TOPB1_MOUSE	168.9	DNA topoisomerase 2-binding protein 1 Mus musculus
TR112_MOUSE	14.1	tRNA methyltransferase 112 homolog Mus musculus
TRA2A_MOUSE	32.3	Transformer-2 protein homolog alpha Mus musculus
TRI18_MOUSE	76.1	Midline-1 Mus musculus
TRI25_MOUSE	71.7	E3 ubiquitin/ISG15 ligase TRIM25 Mus musculus
TRI26_MOUSE	62.8	Tripartite motif-containing protein 26 Mus musculus
TRI27_MOUSE	58.5	Zinc finger protein RFP Mus musculus
TS101_MOUSE	44.1	Tumor susceptibility gene 101 protein Mus musculus
TTLL4_MOUSE	132.5	Tubulin polyglutamylase TTLL4 Mus musculus
TUT4_MOUSE	184.7	Terminal uridylyltransferase 4 Mus musculus
TYY1_MOUSE	44.7	Transcriptional repressor protein YY1 Mus musculus
U1SBP_MOUSE	29.3	U11/U12 small nuclear ribonucleoprotein 35 kDa protein Mus musculus
UBA5_MOUSE	44.8	Ubiquitin-like modifier-activating enzyme 5 Mus musculus
UBP16_MOUSE	93.4	Ubiquitin carboxyl-terminal hydrolase 16 Mus musculus
UBP36_MOUSE	119.9	Ubiquitin carboxyl-terminal hydrolase 36 Mus musculus
UBP8_MOUSE	122.6	Ubiquitin carboxyl-terminal hydrolase 8 Mus musculus
UBR4_MOUSE	572.3	E3 ubiquitin-protein ligase UBR4 Mus musculus
UHRF1_MOUSE	88.3	E3 ubiquitin-protein ligase UHRF1 Mus musculus
UIF_MOUSE	35.9	UAP56-interacting factor Mus musculus
UIMC1_MOUSE	81.5	BRCA1-A complex subunit RAP80 Mus musculus
UQCC_MOUSE	34.3	Ubiquinol-cytochrome c reductase complex chaperone CBP3 homolog Mus musculus
VPS4A_MOUSE	48.9	Vacuolar protein sorting-associated protein 4A Mus musculus
VPS4B_MOUSE	49.4	Vacuolar protein sorting-associated protein 4B Mus musculus
VPS72_MOUSE	40.8	Vacuolar protein sorting-associated protein 72 homolog Mus musculus
VTNC_MOUSE	54.8	Vitronectin Mus musculus
WDR33_MOUSE	145.3	pre-mRNA 3' end processing protein WDR33 Mus musculus
WDR34_MOUSE	58.0	WD repeat-containing protein 34 Mus musculus
WDR43_MOUSE	75.4	WD repeat-containing protein 43 Mus musculus
WDR46_MOUSE	69.0	WD repeat-containing protein 46 Mus musculus
WDR61_MOUSE	33.8	WD repeat-containing protein 61 Mus musculus
XPF_MOUSE	103.7	DNA repair endonuclease XPF Mus musculus
XRCC1_MOUSE	69.0	DNA repair protein XRCC1 Mus musculus
YMEL1_MOUSE	80.0	ATP-dependent zinc metalloprotease YME1L1 Mus musculus
Z354C_MOUSE	64.1	Zinc finger protein 354C Mus musculus
ZBTB5_MOUSE	73.2	Zinc finger and BTB domain-containing protein 5 Mus musculus
ZBTB6_MOUSE	48.2	Zinc finger and BTB domain-containing protein 6 Mus musculus
ZC3HA_MOUSE	46.1	Zinc finger CCCH domain-containing protein 10 Mus musculus
ZEB1_MOUSE	122.5	Zinc finger E-box-binding homeobox 1 Mus musculus
ZFA_MOUSE	84.7	Zinc finger autosomal protein Mus musculus
ZFAT_MOUSE	137.9	Zinc finger protein ZFAT Mus musculus
ZFP60_MOUSE	82.3	Zinc finger protein 60 Mus musculus
ZFP91_MOUSE	63.4	E3 ubiquitin-protein ligase ZFP91 Mus musculus
ZFX_MOUSE	90.0	Zinc finger X-chromosomal protein Mus musculus
ZKSC3_MOUSE	62.6	Zinc finger protein with KRAB and SCAN domains 3 Mus musculus
ZN276_MOUSE	67.3	Zinc finger protein 276 Mus musculus
ZN292_MOUSE	301.0	Zinc finger protein 292 Mus musculus
ZN318_MOUSE	228.2	Zinc finger protein 318 (Fragment) Mus musculus
ZN326_MOUSE	65.2	DBIRD complex subunit ZNF326 Mus musculus
ZN329_MOUSE	59.8	Zinc finger protein 329 Mus musculus
ZN346_MOUSE	32.7	Zinc finger protein 346 Mus musculus
ZN451_MOUSE	120.1	Zinc finger protein 451 Mus musculus
ZN574_MOUSE	99.5	Zinc finger protein 574 Mus musculus
ZN622_MOUSE	53.5	Zinc finger protein 622 Mus musculus
ZN771_MOUSE	35.8	Zinc finger protein 771 Mus musculus
RS6_MOUSE	28.7	40S ribosomal protein S6 Mus musculus
RL18A_MOUSE	20.7	60S ribosomal protein L18a Mus musculus
RL19_MOUSE	23.5	60S ribosomal protein L19 Mus musculus
H1T_MOUSE	21.5	Histone H1t Mus musculus
PURB_MOUSE	33.9	Transcriptional activator protein Pur-beta Mus musculus
RL21_MOUSE	18.6	60S ribosomal protein L21 Mus musculus
SRPK3_MOUSE	62.4	SRSF protein kinase 3 Mus musculus
RL10_MOUSE	24.6	60S ribosomal protein L10 Mus musculus

## Sheet: GO Biological Process
Category	Term	Count	%	PValue	Genes	List Total	Pop Hits	Pop Total	Fold Enrichment	Bonferroni	Benjamini	FDR
GOTERM_BP_DIRECT	GO:0006351~transcription, DNA-templated	225	22.7964	4.44176e-36	SRRT_MOUSE, IKBZ_MOUSE, UHRF1_MOUSE, ASCC1_MOUSE, RB15B_MOUSE, DHX36_MOUSE, SOX4_MOUSE, RPB1_MOUSE, DDX21_MOUSE, FIZ1_MOUSE, NOC2L_MOUSE, DDX54_MOUSE, RBM14_MOUSE, SUZ12_MOUSE, TADBP_MOUSE, TF3C2_MOUSE, TRRAP_MOUSE, MEN1_MOUSE, HNRL1_MOUSE, TADA1_MOUSE, P66A_MOUSE, CENPU_MOUSE, UBP16_MOUSE, TAF6_MOUSE, EED_MOUSE, MED1_MOUSE, THOC1_MOUSE, KAT8_MOUSE, PHF12_MOUSE, ELOA1_MOUSE, EMSY_MOUSE, NKRF_MOUS…	920	1888	18128	2.34824	1.16374e-32	2.90935e-33	7.87751e-33
GOTERM_BP_DIRECT	GO:0006355~regulation of transcription, DNA-templated	211	21.3779	3.45941e-19	SRRT_MOUSE, IKBZ_MOUSE, UHRF1_MOUSE, ASCC1_MOUSE, DHX36_MOUSE, RB15B_MOUSE, NET3_MOUSE, SOX4_MOUSE, FIZ1_MOUSE, NOC2L_MOUSE, DDX54_MOUSE, RBM14_MOUSE, TFP11_MOUSE, SUZ12_MOUSE, TADBP_MOUSE, TRRAP_MOUSE, MEN1_MOUSE, HNRL1_MOUSE, TADA1_MOUSE, P66A_MOUSE, CENPU_MOUSE, UBP16_MOUSE, TAF6_MOUSE, EED_MOUSE, MED1_MOUSE, THOC1_MOUSE, KAT8_MOUSE, PHF12_MOUSE, ELOA1_MOUSE, EMSY_MOUSE, NKRF_MOUSE, NKAP_MOUSE…	920	2281	18128	1.82272	9.06365e-16	1.13296e-16	6.13529e-16
GOTERM_BP_DIRECT	GO:0006397~mRNA processing	107	10.8409	1.1119e-57	RBM28_MOUSE, RBM26_MOUSE, RBM4B_MOUSE, RB15B_MOUSE, PR40B_MOUSE, TRA2B_MOUSE, SF3A3_MOUSE, PRP19_MOUSE, ALKB5_MOUSE, CPSF2_MOUSE, SRSF1_MOUSE, TFP11_MOUSE, TADBP_MOUSE, DDX46_MOUSE, KHDR1_MOUSE, SMD3_MOUSE, WBP11_MOUSE, SFSWA_MOUSE, CPSF1_MOUSE, PLRG1_MOUSE, SRRM1_MOUSE, CATIN_MOUSE, SPF27_MOUSE, RBM5_MOUSE, SRSF2_MOUSE, STRAP_MOUSE, ACINU_MOUSE, THOC1_MOUSE, PAPD5_MOUSE, RBM8A_MOUSE, CPSF7_MOUSE…	920	322	18128	6.54772	2.91318e-54	2.91318e-54	1.97196e-54
GOTERM_BP_DIRECT	GO:0008380~RNA splicing	85	8.61196	5.72518e-48	PABP1_MOUSE, CDK13_MOUSE, LC7L3_MOUSE, RBM28_MOUSE, CDC5L_MOUSE, SART3_MOUSE, HNRPC_MOUSE, SF3B1_MOUSE, RB15B_MOUSE, RBM4B_MOUSE, PR40B_MOUSE, TRA2B_MOUSE, RBM22_MOUSE, SF3A3_MOUSE, PRP19_MOUSE, SON_MOUSE, TRA2A_MOUSE, LSM2_MOUSE, NONO_MOUSE, PRP4_MOUSE, RU2A_MOUSE, SRSF1_MOUSE, TFP11_MOUSE, PUF60_MOUSE, TADBP_MOUSE, DDX46_MOUSE, SMD3_MOUSE, WBP11_MOUSE, SRPK1_MOUSE, SFSWA_MOUSE, PLRG1_MOUSE, RBM…	920	241	18128	6.94967	1.5e-44	7.49999e-45	1.01537e-44
GOTERM_BP_DIRECT	GO:0000122~negative regulation of transcription from RNA polymerase II promoter	83	8.40932	1.4928e-11	SOX6_MOUSE, CTCF_MOUSE, UHRF1_MOUSE, KLF12_MOUSE, C2D1A_MOUSE, H14_MOUSE, CBX2_MOUSE, SIN3B_MOUSE, HCFC1_MOUSE, H12_MOUSE, DNMT1_MOUSE, NIPBL_MOUSE, DLG1_MOUSE, TYY1_MOUSE, HEXI1_MOUSE, SUH_MOUSE, PLK1_MOUSE, TRI27_MOUSE, NOC2L_MOUSE, EHMT2_MOUSE, NFX1_MOUSE, JARD2_MOUSE, CHD8_MOUSE, SUZ12_MOUSE, RS14_MOUSE, CBX6_MOUSE, MEN1_MOUSE, PP2AA_MOUSE, NSD1_MOUSE, LYRIC_MOUSE, EHMT1_MOUSE, LARP7_MOUSE, S…	920	738	18128	2.21607	3.91115e-08	2.44447e-09	2.6475e-08
GOTERM_BP_DIRECT	GO:0045944~positive regulation of transcription from RNA polymerase II promoter	81	8.20669	3.31096e-05	SOX6_MOUSE, MED14_MOUSE, SMAD1_MOUSE, COE1_MOUSE, KLF12_MOUSE, NUCL_MOUSE, MO4L2_MOUSE, WDR61_MOUSE, NIPBL_MOUSE, DHX36_MOUSE, ASH1L_MOUSE, SOX4_MOUSE, TYY1_MOUSE, SUH_MOUSE, GSK3B_MOUSE, TOP2A_MOUSE, PELP1_MOUSE, SSBP2_MOUSE, NUFP1_MOUSE, RBM14_MOUSE, KLF13_MOUSE, AATF_MOUSE, CHD8_MOUSE, COE3_MOUSE, OGT1_MOUSE, AGO1_MOUSE, KPCD1_MOUSE, MEN1_MOUSE, EXOS9_MOUSE, SMAD5_MOUSE, KDM6B_MOUSE, CEBPZ_MOU…	920	1001	18128	1.59446	0.0830924	0.00192589	0.0587039
GOTERM_BP_DIRECT	GO:0007049~cell cycle	76	7.7001	1.08386e-12	MAP9_MOUSE, UHRF1_MOUSE, RGAP1_MOUSE, CDC5L_MOUSE, HCFC1_MOUSE, SMC1A_MOUSE, CENPE_MOUSE, MK04_MOUSE, NIPBL_MOUSE, PP1G_MOUSE, BRD7_MOUSE, TICRR_MOUSE, WDR6_MOUSE, PLK1_MOUSE, KIF2C_MOUSE, KIF2B_MOUSE, POGZ_MOUSE, SON_MOUSE, PP1B_MOUSE, PARD3_MOUSE, NUSAP_MOUSE, KIF2A_MOUSE, KHDR1_MOUSE, MDC1_MOUSE, TPX2_MOUSE, MELK_MOUSE, DIXC1_MOUSE, RUVB1_MOUSE, PPM1D_MOUSE, DNLI3_MOUSE, CENPV_MOUSE, HELLS_MOU…	920	613	18128	2.44295	2.83985e-09	2.02846e-10	1.92233e-09
GOTERM_BP_DIRECT	GO:0016569~covalent chromatin modification	71	7.19352	1.63076e-31	MSL1_MOUSE, CTCF_MOUSE, PHF2_MOUSE, UHRF1_MOUSE, MO4L2_MOUSE, CBX2_MOUSE, HCFC1_MOUSE, SAS10_MOUSE, DNMT1_MOUSE, KDM4B_MOUSE, ASH1L_MOUSE, SMBT1_MOUSE, HDAC6_MOUSE, EAF6_MOUSE, SMRD3_MOUSE, VPS72_MOUSE, EHMT2_MOUSE, CHD8_MOUSE, JARD2_MOUSE, SUZ12_MOUSE, OGT1_MOUSE, SMCA5_MOUSE, KANL1_MOUSE, CBX6_MOUSE, BAP18_MOUSE, MEN1_MOUSE, TRRAP_MOUSE, LRWD1_MOUSE, NSD1_MOUSE, RUVB1_MOUSE, UIMC1_MOUSE, EHMT1_…	920	264	18128	5.29928	4.27259e-28	8.54518e-29	2.89217e-28
GOTERM_BP_DIRECT	GO:0006412~translation	64	6.4843	1.69957e-15	SYYC_MOUSE, SYHM_MOUSE, RL8_MOUSE, RM12_MOUSE, NHP2_MOUSE, RM49_MOUSE, RT30_MOUSE, RL21_MOUSE, RS4X_MOUSE, RS30_MOUSE, E2AK2_MOUSE, IF2H_MOUSE, RL9_MOUSE, RS14_MOUSE, RS19_MOUSE, RL13A_MOUSE, IF2G_MOUSE, IF2A_MOUSE, RL23A_MOUSE, RL13_MOUSE, DHX29_MOUSE, RM21_MOUSE, RSSA_MOUSE, RL12_MOUSE, RL10_MOUSE, RS21_MOUSE, M2OM_MOUSE, RL23_MOUSE, EIF2A_MOUSE, RL4_MOUSE, RS15A_MOUSE, RS23_MOUSE, IF2B_MOUSE, …	920	407	18128	3.09847	4.36318e-12	3.96683e-13	2.95319e-12
GOTERM_BP_DIRECT	GO:0006974~cellular response to DNA damage stimulus	64	6.4843	8.75455e-15	SMC6_MOUSE, UHRF1_MOUSE, MO4L2_MOUSE, MUM1_MOUSE, CDC5L_MOUSE, UBP10_MOUSE, SMC1A_MOUSE, TAOK2_MOUSE, NIPBL_MOUSE, TYY1_MOUSE, SHPRH_MOUSE, TICRR_MOUSE, PRP19_MOUSE, TOP2A_MOUSE, AATF_MOUSE, NONO_MOUSE, MDC1_MOUSE, MEN1_MOUSE, RFA1_MOUSE, PARG_MOUSE, RUVB1_MOUSE, UIMC1_MOUSE, XPF_MOUSE, SP16H_MOUSE, DNLI3_MOUSE, ASH2L_MOUSE, UBP16_MOUSE, BLM_MOUSE, UBR5_MOUSE, PNKP_MOUSE, MO4L1_MOUSE, SETX_MOUSE,…	920	421	18128	2.99544	2.29794e-11	1.91491e-12	1.55542e-11
GOTERM_BP_DIRECT	GO:0006364~rRNA processing	59	5.97771	1.04041e-40	NOP14_MOUSE, FBLL1_MOUSE, EXOS6_MOUSE, RRP1B_MOUSE, EXOSX_MOUSE, NAT10_MOUSE, DDX21_MOUSE, NHP2_MOUSE, DDX27_MOUSE, MPP10_MOUSE, DDX51_MOUSE, EXOS4_MOUSE, DIM1_MOUSE, DDX52_MOUSE, RS19_MOUSE, NOP2_MOUSE, WBP11_MOUSE, TSR3_MOUSE, U3IP2_MOUSE, EXOS3_MOUSE, EXOS9_MOUSE, DDX47_MOUSE, ERI1_MOUSE, NEP1_MOUSE, NOL9_MOUSE, IMP4_MOUSE, RRP1_MOUSE, EXOS2_MOUSE, CHD7_MOUSE, PAPD5_MOUSE, EBP2_MOUSE, RRP15_MO…	920	129	18128	9.01207	2.72587e-37	9.08624e-38	1.84518e-37
GOTERM_BP_DIRECT	GO:0006281~DNA repair	52	5.26849	1.94348e-13	SMC6_MOUSE, UHRF1_MOUSE, MO4L2_MOUSE, CDC5L_MOUSE, MUM1_MOUSE, UBP10_MOUSE, SMC1A_MOUSE, TYY1_MOUSE, TICRR_MOUSE, SHPRH_MOUSE, PRP19_MOUSE, KIF22_MOUSE, NONO_MOUSE, MDC1_MOUSE, TRRAP_MOUSE, RFA1_MOUSE, XRN2_MOUSE, RUVB1_MOUSE, UIMC1_MOUSE, XPF_MOUSE, SP16H_MOUSE, DNLI3_MOUSE, BLM_MOUSE, UBR5_MOUSE, PNKP_MOUSE, NPM_MOUSE, MO4L1_MOUSE, SETX_MOUSE, EMSY_MOUSE, FZR_MOUSE, XRCC1_MOUSE, MSH3_MOUSE, PDS…	920	317	18128	3.23226	5.09328e-10	3.91791e-11	3.44769e-10
GOTERM_BP_DIRECT	GO:0045893~positive regulation of transcription, DNA-templated	51	5.16717	0.000181306	MED14_MOUSE, SOX6_MOUSE, CTCF_MOUSE, TADA3_MOUSE, COE1_MOUSE, BRD7_MOUSE, ASPH_MOUSE, SOX4_MOUSE, RM12_MOUSE, SMRD3_MOUSE, SUH_MOUSE, ILF2_MOUSE, AATF_MOUSE, CHD8_MOUSE, COE3_MOUSE, SMCA5_MOUSE, MEN1_MOUSE, SMAD9_MOUSE, NSD1_MOUSE, UBP16_MOUSE, BLM_MOUSE, MED1_MOUSE, NPM_MOUSE, KAT8_MOUSE, PIAS2_MOUSE, SMRC2_MOUSE, SP1_MOUSE, PIAS1_MOUSE, TR150_MOUSE, SMRC1_MOUSE, KDM5A_MOUSE, RFC1_MOUSE, PCID2_M…	920	581	18128	1.72964	0.378155	0.00860034	0.32106
GOTERM_BP_DIRECT	GO:0006468~protein phosphorylation	50	5.06586	0.00027764	SMAD1_MOUSE, MAST2_MOUSE, SBK1_MOUSE, CDK13_MOUSE, M4K3_MOUSE, EIF2A_MOUSE, DCLK2_MOUSE, CD11B_MOUSE, SRPK2_MOUSE, MK04_MOUSE, TAOK2_MOUSE, MARK2_MOUSE, CSK22_MOUSE, DCLK1_MOUSE, CDK17_MOUSE, GRK6_MOUSE, PLK1_MOUSE, M4K4_MOUSE, GSK3B_MOUSE, SRPK3_MOUSE, MAST1_MOUSE, MARK3_MOUSE, KPCD3_MOUSE, MARK1_MOUSE, CDK12_MOUSE, ERCC3_MOUSE, MINK1_MOUSE, MARK4_MOUSE, SMAD2_MOUSE, E2AK2_MOUSE, KC1A_MOUSE, KPC…	920	576	18128	1.71045	0.516893	0.0120521	0.491254
GOTERM_BP_DIRECT	GO:0051301~cell division	49	4.96454	3.03361e-09	MAP9_MOUSE, PRC1_MOUSE, PAPD5_MOUSE, CNDD3_MOUSE, RGAP1_MOUSE, KIFC1_MOUSE, SMC1A_MOUSE, CENPE_MOUSE, PP1G_MOUSE, KI20B_MOUSE, FZR_MOUSE, NSUN2_MOUSE, VPS4B_MOUSE, MCM5_MOUSE, PLK1_MOUSE, KIF2C_MOUSE, KIF2B_MOUSE, POGZ_MOUSE, PDS5B_MOUSE, PP1B_MOUSE, TS101_MOUSE, PARD3_MOUSE, SCC4_MOUSE, MARK4_MOUSE, CCNK_MOUSE, NUSAP_MOUSE, KC1A_MOUSE, SPICE_MOUSE, SNUT2_MOUSE, KIF2A_MOUSE, CDCA2_MOUSE, TPX2_MOU…	920	374	18128	2.58159	7.94802e-06	3.31169e-07	5.38013e-06
GOTERM_BP_DIRECT	GO:0016310~phosphorylation	49	4.96454	0.00170942	PNKP_MOUSE, MAST2_MOUSE, SBK1_MOUSE, CDK13_MOUSE, M4K3_MOUSE, DCLK2_MOUSE, CD11B_MOUSE, SRPK2_MOUSE, MK04_MOUSE, TAOK2_MOUSE, MARK2_MOUSE, CSK22_MOUSE, DCLK1_MOUSE, CDK17_MOUSE, GRK6_MOUSE, PLK1_MOUSE, M4K4_MOUSE, GSK3B_MOUSE, RIOK1_MOUSE, SRPK3_MOUSE, MAST1_MOUSE, KPCD3_MOUSE, MARK3_MOUSE, MARK1_MOUSE, CDK12_MOUSE, MINK1_MOUSE, MARK4_MOUSE, E2AK2_MOUSE, KC1A_MOUSE, KPCD1_MOUSE, KPCI_MOUSE, TAF1_…	920	610	18128	1.58281	0.988695	0.0513691	2.9887
GOTERM_BP_DIRECT	GO:0030154~cell differentiation	49	4.96454	0.0942837	STRBP_MOUSE, RGAP1_MOUSE, SETX_MOUSE, CDC5L_MOUSE, MARF1_MOUSE, SRPK2_MOUSE, SPAT5_MOUSE, MARK2_MOUSE, PRC2A_MOUSE, DCLK1_MOUSE, TYY1_MOUSE, SMBT1_MOUSE, PURB_MOUSE, F120B_MOUSE, GSK3B_MOUSE, DDX4_MOUSE, DDX41_MOUSE, ALKB5_MOUSE, RS7_MOUSE, SRPK3_MOUSE, TS101_MOUSE, PARD3_MOUSE, IFRD1_MOUSE, AGO2_MOUSE, SLIT2_MOUSE, JARD2_MOUSE, TFP11_MOUSE, KPCD1_MOUSE, KIF2A_MOUSE, PURA_MOUSE, TTF1_MOUSE, DOCK7…	920	780	18128	1.23784	1	0.822664	82.7316
GOTERM_BP_DIRECT	GO:0045892~negative regulation of transcription, DNA-templated	45	4.55927	0.00599924	SOX6_MOUSE, KAT8_MOUSE, CTCF_MOUSE, PHF12_MOUSE, SIN3B_MOUSE, NKRF_MOUSE, NKAP_MOUSE, DNMT1_MOUSE, NIPBL_MOUSE, SMRC2_MOUSE, DAB2P_MOUSE, BRD7_MOUSE, SMBT1_MOUSE, PURB_MOUSE, RCOR2_MOUSE, HEXI1_MOUSE, RFOX2_MOUSE, SUH_MOUSE, TS101_MOUSE, GON4L_MOUSE, RFC1_MOUSE, NONO_MOUSE, CHD8_MOUSE, SMAD2_MOUSE, JARD2_MOUSE, PURA_MOUSE, SNW1_MOUSE, KHDR1_MOUSE, MEN1_MOUSE, MBB1A_MOUSE, GZF1_MOUSE, PA2G4_MOUSE,…	920	586	18128	1.51313	1	0.141923	10.1221
GOTERM_BP_DIRECT	GO:0042254~ribosome biogenesis	43	4.35664	7.20253e-31	NOP14_MOUSE, BYST_MOUSE, EBP2_MOUSE, PESC_MOUSE, MINA_MOUSE, NOG1_MOUSE, DDX3X_MOUSE, DKC1_MOUSE, NHP2_MOUSE, DDX27_MOUSE, MPP10_MOUSE, DDX51_MOUSE, RRS1_MOUSE, WBS22_MOUSE, I20L2_MOUSE, NOA1_MOUSE, TSR1_MOUSE, BRX1_MOUSE, DHX30_MOUSE, RL34_MOUSE, AATF_MOUSE, WDR12_MOUSE, NOP56_MOUSE, DDX28_MOUSE, UT14A_MOUSE, TSR3_MOUSE, RNC_MOUSE, BCD1_MOUSE, MRT4_MOUSE, GNL3_MOUSE, BOP1_MOUSE, DDX56_MOUSE, NEP…	920	89	18128	9.52008	1.88706e-27	3.14511e-28	1.27738e-27
GOTERM_BP_DIRECT	GO:0006357~regulation of transcription from RNA polymerase II promoter	36	3.64742	0.00122253	MED14_MOUSE, ELP1_MOUSE, SMAD1_MOUSE, SP2_MOUSE, IKBZ_MOUSE, MED1_MOUSE, TADA3_MOUSE, NRF1_MOUSE, SLTM_MOUSE, CDC5L_MOUSE, H14_MOUSE, ELOA1_MOUSE, H12_MOUSE, PIAS2_MOUSE, SMRC2_MOUSE, SP1_MOUSE, BRD7_MOUSE, SMRD3_MOUSE, SUH_MOUSE, ELP3_MOUSE, EHMT2_MOUSE, KLF13_MOUSE, AATF_MOUSE, RAI1_MOUSE, SOX2_MOUSE, DEK_MOUSE, TAF3_MOUSE, H13_MOUSE, TADA1_MOUSE, RUVB1_MOUSE, CDC73_MOUSE, EZH2_MOUSE, SMAD3_MOU…	920	400	18128	1.77339	0.959441	0.0387953	2.14614
GOTERM_BP_DIRECT	GO:0007067~mitotic nuclear division	35	3.5461	2.02547e-06	MAP9_MOUSE, PAPD5_MOUSE, TADA3_MOUSE, CNDD3_MOUSE, SMC1A_MOUSE, CENPE_MOUSE, KI20B_MOUSE, FZR_MOUSE, NSUN2_MOUSE, PLK1_MOUSE, KIF2B_MOUSE, KIF2C_MOUSE, PDS5B_MOUSE, SCC4_MOUSE, MARK4_MOUSE, CCNK_MOUSE, NUSAP_MOUSE, KIF2A_MOUSE, SPICE_MOUSE, KC1A_MOUSE, CDCA2_MOUSE, TPX2_MOUSE, RS6_MOUSE, INO80_MOUSE, ARHG2_MOUSE, RUVB1_MOUSE, CLAP1_MOUSE, CLAP2_MOUSE, CENPV_MOUSE, SMC5_MOUSE, BIRC6_MOUSE, HELLS_M…	920	279	18128	2.47187	0.00529268	0.000160797	0.00359213
GOTERM_BP_DIRECT	GO:0035556~intracellular signal transduction	35	3.5461	0.00292014	MAST2_MOUSE, M4K3_MOUSE, RGAP1_MOUSE, DCLK2_MOUSE, SRPK2_MOUSE, CBLB_MOUSE, MARK2_MOUSE, DCLK1_MOUSE, DDX3X_MOUSE, M4K4_MOUSE, GSK3B_MOUSE, SPT13_MOUSE, MAST1_MOUSE, KPCD3_MOUSE, MARK1_MOUSE, CNKR2_MOUSE, MINK1_MOUSE, SMAD2_MOUSE, KPCD1_MOUSE, KPCI_MOUSE, ARHG4_MOUSE, MYO9B_MOUSE, MAST4_MOUSE, TIAM1_MOUSE, SRPK1_MOUSE, MAST3_MOUSE, ARHG2_MOUSE, TNIK_MOUSE, DGKZ_MOUSE, ARHG8_MOUSE, ECT2_MOUSE, MK0…	920	406	18128	1.69865	0.99953	0.0759501	5.05426
GOTERM_BP_DIRECT	GO:0000398~mRNA splicing, via spliceosome	34	3.44478	9.06772e-17	ROA2_MOUSE, U1SBP_MOUSE, SNUT1_MOUSE, CDC5L_MOUSE, RU17_MOUSE, SART3_MOUSE, HNRPC_MOUSE, NH2L1_MOUSE, SF3B1_MOUSE, RB15B_MOUSE, PR40B_MOUSE, TRA2B_MOUSE, SF3A3_MOUSE, PRP19_MOUSE, TRA2A_MOUSE, DDX41_MOUSE, LSM2_MOUSE, NONO_MOUSE, PRP4_MOUSE, RU2A_MOUSE, U2AF1_MOUSE, DDX46_MOUSE, SNW1_MOUSE, PLRG1_MOUSE, PRPF3_MOUSE, RBM40_MOUSE, AQR_MOUSE, SRRM1_MOUSE, SPF27_MOUSE, PRP31_MOUSE, DHX15_MOUSE, U2AF2…	920	114	18128	5.87674	2.90878e-13	2.90878e-14	1.9984e-13
GOTERM_BP_DIRECT	GO:0006396~RNA processing	29	2.9382	4.65863e-18	SART3_MOUSE, EXOSX_MOUSE, LA_MOUSE, DHX36_MOUSE, DHX40_MOUSE, DKC1_MOUSE, SR140_MOUSE, DHX9_MOUSE, DICER_MOUSE, YTDC2_MOUSE, DDX54_MOUSE, SUGP2_MOUSE, DHX30_MOUSE, TRM2A_MOUSE, RRP5_MOUSE, RTCB_MOUSE, SMD3_MOUSE, WBP11_MOUSE, HNRL1_MOUSE, SFSWA_MOUSE, XRN1_MOUSE, RNC_MOUSE, DSRAD_MOUSE, RM44_MOUSE, DHX57_MOUSE, EXOS9_MOUSE, DHX29_MOUSE, LARP7_MOUSE, GRSF1_MOUSE	920	73	18128	7.82775	1.22056e-14	1.35618e-15	8.26212e-15
GOTERM_BP_DIRECT	GO:0007399~nervous system development	29	2.9382	0.0273724	RFOX1_MOUSE, SETX_MOUSE, NUMB_MOUSE, SMRC2_MOUSE, NUMBL_MOUSE, DCLK1_MOUSE, SMRD3_MOUSE, GSK3B_MOUSE, SMRC1_MOUSE, ELP3_MOUSE, MARK4_MOUSE, SLIT2_MOUSE, KIF2A_MOUSE, KPCD1_MOUSE, PURA_MOUSE, SMRD1_MOUSE, PHF10_MOUSE, DOCK7_MOUSE, LHX2_MOUSE, TNIK_MOUSE, SOX11_MOUSE, DACT1_MOUSE, ECT2_MOUSE, SMCE1_MOUSE, SLIT1_MOUSE, BRSK1_MOUSE, NDEL1_MOUSE, FMR1_MOUSE, NDE1_MOUSE	920	376	18128	1.51975	1	0.446327	38.8732
GOTERM_BP_DIRECT	GO:0006334~nucleosome assembly	27	2.73556	9.778e-12	NPM_MOUSE, H14_MOUSE, H12_MOUSE, H2B1C_MOUSE, H2B1H_MOUSE, SART3_MOUSE, H15_MOUSE, SHPRH_MOUSE, H2AW_MOUSE, H2B1B_MOUSE, H2B3B_MOUSE, H2B1F_MOUSE, HP1B3_MOUSE, SMCA5_MOUSE, H2B2B_MOUSE, H2B1K_MOUSE, H2AY_MOUSE, H4_MOUSE, H13_MOUSE, H2B1M_MOUSE, H2B3A_MOUSE, H1T_MOUSE, H2A2A_MOUSE, H2B2E_MOUSE, H10_MOUSE, H2B1P_MOUSE, H2B1A_MOUSE	920	105	18128	5.06683	2.56182e-08	1.70788e-09	1.73413e-08
GOTERM_BP_DIRECT	GO:0006260~DNA replication	27	2.73556	5.13803e-10	RBMS1_MOUSE, RFC2_MOUSE, TICRR_MOUSE, MCM10_MOUSE, MCM5_MOUSE, MCM8_MOUSE, RFC5_MOUSE, RFC1_MOUSE, DPOE1_MOUSE, SLX4_MOUSE, DPOD3_MOUSE, SSRP1_MOUSE, DPOD2_MOUSE, LRWD1_MOUSE, RFA1_MOUSE, KIN17_MOUSE, NFIB_MOUSE, RBBP6_MOUSE, RECQ4_MOUSE, REPI1_MOUSE, KAT7_MOUSE, NFIA_MOUSE, SP16H_MOUSE, DNLI3_MOUSE, SIN3A_MOUSE, F111A_MOUSE, BLM_MOUSE	920	124	18128	4.29046	1.34616e-06	6.4103e-08	9.11234e-07
GOTERM_BP_DIRECT	GO:0010468~regulation of gene expression	27	2.73556	0.0083779	SOX6_MOUSE, RICTR_MOUSE, MARF1_MOUSE, SART3_MOUSE, DNMT1_MOUSE, NIPBL_MOUSE, RC3H2_MOUSE, ASH1L_MOUSE, DDX3X_MOUSE, SUH_MOUSE, SP130_MOUSE, DICER_MOUSE, THOC2_MOUSE, DDX46_MOUSE, SOX2_MOUSE, MEN1_MOUSE, RC3H1_MOUSE, STAU2_MOUSE, RNC_MOUSE, DDX3L_MOUSE, PP2AB_MOUSE, MECP2_MOUSE, RBM4_MOUSE, DDX3Y_MOUSE, EZH2_MOUSE, KDM6B_MOUSE, UBP16_MOUSE	920	310	18128	1.71619	1	0.187751	13.8611
GOTERM_BP_DIRECT	GO:0008285~negative regulation of cell proliferation	27	2.73556	0.0910381	SMAD1_MOUSE, NPM_MOUSE, DAB2P_MOUSE, BRD7_MOUSE, ASPH_MOUSE, NOG1_MOUSE, SOX4_MOUSE, WDR6_MOUSE, SUH_MOUSE, PDS5B_MOUSE, TS101_MOUSE, KLF13_MOUSE, SLIT2_MOUSE, SMAD2_MOUSE, JARD2_MOUSE, E2AK2_MOUSE, DNJA3_MOUSE, RBM10_MOUSE, MEN1_MOUSE, H2A1_MOUSE, NFIB_MOUSE, PB1_MOUSE, CDC73_MOUSE, SMAD3_MOUSE, TAF6_MOUSE, PHF14_MOUSE, SFRP1_MOUSE	920	388	18128	1.37118	1	0.817546	81.6006
GOTERM_BP_DIRECT	GO:0010501~RNA secondary structure unwinding	26	2.63425	3.54151e-21	DDX50_MOUSE, DHX36_MOUSE, DDX3X_MOUSE, DDX49_MOUSE, DDX55_MOUSE, DDX21_MOUSE, DDX27_MOUSE, AGO3_MOUSE, DDX18_MOUSE, DDX51_MOUSE, DDX4_MOUSE, DDX41_MOUSE, DDX54_MOUSE, AGO2_MOUSE, DDX52_MOUSE, AGO1_MOUSE, DDX46_MOUSE, DDX28_MOUSE, DDX6_MOUSE, DDX3L_MOUSE, DDX56_MOUSE, DDX47_MOUSE, DDX3Y_MOUSE, DDX10_MOUSE, DDX24_MOUSE, IF4A3_MOUSE	920	45	18128	11.3847	9.27875e-18	1.32554e-18	6.2809e-18
GOTERM_BP_DIRECT	GO:0016568~chromatin modification	25	2.53293	7.86625e-11	CTCF_MOUSE, MO4L1_MOUSE, MO4L2_MOUSE, CBX6_MOUSE, EMSY_MOUSE, BAP18_MOUSE, CBX2_MOUSE, NSD2_MOUSE, LRWD1_MOUSE, H2AY_MOUSE, DEK_MOUSE, DNMT1_MOUSE, SAS10_MOUSE, HIRA_MOUSE, BRD9_MOUSE, SMBT1_MOUSE, H2AW_MOUSE, CBX4_MOUSE, TDG_MOUSE, EHMT1_MOUSE, PB1_MOUSE, WBS22_MOUSE, CHD9_MOUSE, BCORL_MOUSE, JARD2_MOUSE	920	98	18128	5.02662	2.06096e-07	1.14498e-08	1.39509e-07
GOTERM_BP_DIRECT	GO:0008283~cell proliferation	25	2.53293	0.000479124	SRRT_MOUSE, BYST_MOUSE, HDGR3_MOUSE, MO4L1_MOUSE, UHRF1_MOUSE, PESC_MOUSE, MINA_MOUSE, DKC1_MOUSE, MCM10_MOUSE, PURB_MOUSE, DICER_MOUSE, GSK3B_MOUSE, DDX41_MOUSE, WDR12_MOUSE, PK1IP_MOUSE, ASCC3_MOUSE, PURA_MOUSE, MELK_MOUSE, APC2_MOUSE, GNL3_MOUSE, YMEL1_MOUSE, BOP1_MOUSE, RL23A_MOUSE, LHX9_MOUSE, LARP1_MOUSE	920	225	18128	2.18937	0.715097	0.0185659	0.846333
GOTERM_BP_DIRECT	GO:0001701~in utero embryonic development	25	2.53293	0.0173016	SOX6_MOUSE, SP2_MOUSE, MED1_MOUSE, BYST_MOUSE, IF2B_MOUSE, SP1_MOUSE, FTM_MOUSE, TERF2_MOUSE, SRSF1_MOUSE, E41L5_MOUSE, SLIT2_MOUSE, CCNK_MOUSE, SMAD2_MOUSE, CHD8_MOUSE, RTCB_MOUSE, MYO1E_MOUSE, RFA1_MOUSE, DSRAD_MOUSE, RBBP6_MOUSE, SIN3A_MOUSE, ANM1_MOUSE, P66A_MOUSE, SMAD3_MOUSE, YBOX1_MOUSE, CHD7_MOUSE	920	298	18128	1.65305	1	0.321259	26.6209
GOTERM_BP_DIRECT	GO:0016055~Wnt signaling pathway	24	2.43161	0.00052421	KC1A_MOUSE, MACF1_MOUSE, CSK21_MOUSE, KC1D_MOUSE, GRK5_MOUSE, WDR61_MOUSE, MARK2_MOUSE, CSK22_MOUSE, CTR9_MOUSE, KC1E_MOUSE, DIXC1_MOUSE, AMER2_MOUSE, APC2_MOUSE, TNIK_MOUSE, BRD7_MOUSE, DDX3X_MOUSE, GRK6_MOUSE, DACT1_MOUSE, GSK3B_MOUSE, CDC73_MOUSE, PAF1_MOUSE, MARK1_MOUSE, SFRP1_MOUSE, CHD8_MOUSE	920	213	18128	2.22021	0.746855	0.0197131	0.925625
GOTERM_BP_DIRECT	GO:0006338~chromatin remodeling	22	2.22898	2.30119e-10	CHD1_MOUSE, SMCA5_MOUSE, SMRD1_MOUSE, MO4L1_MOUSE, MO4L2_MOUSE, TTF1_MOUSE, MEN1_MOUSE, SMCA1_MOUSE, DEK_MOUSE, INO80_MOUSE, SMRC2_MOUSE, BAZ1B_MOUSE, DMAP1_MOUSE, RUVB1_MOUSE, BAZ1A_MOUSE, SMRD3_MOUSE, VPS72_MOUSE, SMCE1_MOUSE, NO66_MOUSE, SMRC1_MOUSE, BAZ2A_MOUSE, CHD7_MOUSE	920	79	18128	5.48729	6.02912e-07	3.17322e-08	4.08118e-07
GOTERM_BP_DIRECT	GO:0000226~microtubule cytoskeleton organization	22	2.22898	1.00463e-09	NUSAP_MOUSE, PRC1_MOUSE, CAMP2_MOUSE, MAP1A_MOUSE, DCLK2_MOUSE, DOCK7_MOUSE, MARK2_MOUSE, CCDC8_MOUSE, EMAL2_MOUSE, CLAP1_MOUSE, CAMP3_MOUSE, EMAL1_MOUSE, MAP6_MOUSE, MA7D1_MOUSE, SON_MOUSE, TBCE_MOUSE, CLAP2_MOUSE, MARK3_MOUSE, PARD3_MOUSE, MARK1_MOUSE, NDEL1_MOUSE, MARK4_MOUSE	920	85	18128	5.09995	2.63213e-06	1.19642e-07	1.78172e-06
GOTERM_BP_DIRECT	GO:0032259~methylation	22	2.22898	0.000133185	TRM2A_MOUSE, MEPCE_MOUSE, FBLL1_MOUSE, NOP2_MOUSE, NSD2_MOUSE, PRD10_MOUSE, MCES_MOUSE, DNMT1_MOUSE, NSD1_MOUSE, TFB1M_MOUSE, ASH1L_MOUSE, NSUN2_MOUSE, NEP1_MOUSE, EHMT1_MOUSE, ANM1_MOUSE, EZH2_MOUSE, WBS22_MOUSE, EHMT2_MOUSE, TRM1L_MOUSE, NSUN5_MOUSE, CI114_MOUSE, DIM1_MOUSE	920	169	18128	2.56506	0.294584	0.00656266	0.235941
GOTERM_BP_DIRECT	GO:0006417~regulation of translation	21	2.12766	2.78706e-06	AGO1_MOUSE, EIF2A_MOUSE, IF2B2_MOUSE, DDX6_MOUSE, RBM8A_MOUSE, RL13A_MOUSE, LS14B_MOUSE, IF4G3_MOUSE, PA2G4_MOUSE, RBM4B_MOUSE, RBM3_MOUSE, DDX3X_MOUSE, IF2A_MOUSE, IF2B1_MOUSE, TRBP2_MOUSE, AGO3_MOUSE, CTIF_MOUSE, PDIP3_MOUSE, RLA1_MOUSE, AGO2_MOUSE, FMR1_MOUSE	920	121	18128	3.41976	0.00727552	0.00020861	0.00494276
GOTERM_BP_DIRECT	GO:0018105~peptidyl-serine phosphorylation	20	2.02634	4.14781e-05	MAST2_MOUSE, SBK1_MOUSE, KC1A_MOUSE, KPCI_MOUSE, KPCD1_MOUSE, RICTR_MOUSE, TAF1_MOUSE, KC1D_MOUSE, DCLK2_MOUSE, MAST4_MOUSE, KC1E_MOUSE, MAST3_MOUSE, DCLK1_MOUSE, PLK1_MOUSE, GSK3B_MOUSE, MK03_MOUSE, MAST1_MOUSE, KPCD3_MOUSE, VRK2_MOUSE, BRSK1_MOUSE	920	133	18128	2.96306	0.102978	0.0022615	0.0735362
GOTERM_BP_DIRECT	GO:0051028~mRNA transport	19	1.92503	3.47822e-07	SLBP_MOUSE, THOC1_MOUSE, G3BP2_MOUSE, IF2B2_MOUSE, NXF1_MOUSE, ROA1_MOUSE, RBM8A_MOUSE, IF2B1_MOUSE, GLE1_MOUSE, SRSF7_MOUSE, NXT1_MOUSE, THOC2_MOUSE, UIF_MOUSE, SRSF3_MOUSE, IF4A3_MOUSE, PDIP3_MOUSE, ELYS_MOUSE, FMR1_MOUSE, SRSF1_MOUSE	920	88	18128	4.25435	0.000910879	2.93962e-05	0.000616864
GOTERM_BP_DIRECT	GO:0048511~rhythmic process	19	1.92503	8.07722e-05	OGT1_MOUSE, CSK21_MOUSE, KC1D_MOUSE, SETX_MOUSE, MBB1A_MOUSE, KC1E_MOUSE, SP1_MOUSE, TR150_MOUSE, DHX9_MOUSE, GSK3B_MOUSE, SIN3A_MOUSE, EZH2_MOUSE, KDM5A_MOUSE, TOP2A_MOUSE, MAGD1_MOUSE, PP1B_MOUSE, HNRPD_MOUSE, RAI1_MOUSE, NONO_MOUSE	920	128	18128	2.92486	0.190737	0.00422369	0.143153
GOTERM_BP_DIRECT	GO:0045727~positive regulation of translation	18	1.82371	2.30546e-09	NPM_MOUSE, RBMS3_MOUSE, IF4G3_MOUSE, RBM3_MOUSE, SOX4_MOUSE, DDX3X_MOUSE, RBM4_MOUSE, TRBP2_MOUSE, HNRPL_MOUSE, ABCF1_MOUSE, MK03_MOUSE, IF4A3_MOUSE, PDIP3_MOUSE, HNRPQ_MOUSE, RS4X_MOUSE, HNRPD_MOUSE, CIRBP_MOUSE, FMR1_MOUSE	920	58	18128	6.11514	6.04029e-06	2.62622e-07	4.08876e-06
GOTERM_BP_DIRECT	GO:0006342~chromatin silencing	18	1.82371	9.30263e-09	MO4L1_MOUSE, H2AJ_MOUSE, MO4L2_MOUSE, H2A1H_MOUSE, H2AY_MOUSE, H2A1_MOUSE, MECP2_MOUSE, H2A3_MOUSE, H2AW_MOUSE, H2A2C_MOUSE, H2A2A_MOUSE, TNC18_MOUSE, CBX8_MOUSE, H2A2B_MOUSE, H2A1F_MOUSE, HELLS_MOUSE, H2AX_MOUSE, H2A1K_MOUSE	920	63	18128	5.62981	2.43726e-05	9.74915e-07	1.64983e-05
GOTERM_BP_DIRECT	GO:0000381~regulation of alternative mRNA splicing, via spliceosome	17	1.72239	2.10078e-11	RFOX1_MOUSE, RBM10_MOUSE, RNPS1_MOUSE, RBM8A_MOUSE, RB15B_MOUSE, TR150_MOUSE, TRA2B_MOUSE, RBM4_MOUSE, RBM25_MOUSE, RFOX2_MOUSE, HNRPL_MOUSE, RBM5_MOUSE, SRSF2_MOUSE, SREK1_MOUSE, RFOX3_MOUSE, IF4A3_MOUSE, FMR1_MOUSE	920	39	18128	8.58907	5.50403e-08	3.23767e-09	3.72574e-08
GOTERM_BP_DIRECT	GO:0006310~DNA recombination	17	1.72239	2.98306e-06	SLX4_MOUSE, SMC6_MOUSE, MCRS1_MOUSE, MO4L1_MOUSE, SETX_MOUSE, INO80_MOUSE, RFA1_MOUSE, KIN17_MOUSE, TYY1_MOUSE, XRN2_MOUSE, RUVB1_MOUSE, RECQ4_MOUSE, DNLI3_MOUSE, SMC5_MOUSE, H2AX_MOUSE, NONO_MOUSE, BLM_MOUSE	920	82	18128	4.08505	0.00778517	0.000211211	0.00529035
GOTERM_BP_DIRECT	GO:0008033~tRNA processing	15	1.51976	0.000100693	RPP30_MOUSE, FBLL1_MOUSE, PUSL1_MOUSE, RPP14_MOUSE, RPP40_MOUSE, RTCB_MOUSE, CDKAL_MOUSE, LA_MOUSE, NSUN2_MOUSE, NAT10_MOUSE, PUS7L_MOUSE, FBRL_MOUSE, GRSF1_MOUSE, TRM1L_MOUSE, RPP38_MOUSE	920	86	18128	3.4368	0.231894	0.00506077	0.178429
GOTERM_BP_DIRECT	GO:0007409~axonogenesis	15	1.51976	0.00100909	NET1_MOUSE, ANK3_MOUSE, DOCK7_MOUSE, NUMB_MOUSE, TOP2B_MOUSE, NUMBL_MOUSE, DCLK1_MOUSE, NET3_MOUSE, L2GL1_MOUSE, SLIT1_MOUSE, GSK3B_MOUSE, TBCE_MOUSE, DYST_MOUSE, BRSK1_MOUSE, SLIT2_MOUSE	920	107	18128	2.76229	0.929005	0.0333435	1.77459
GOTERM_BP_DIRECT	GO:0001649~osteoblast differentiation	15	1.51976	0.00220799	SOX2_MOUSE, RS15_MOUSE, FIGL1_MOUSE, HNRPC_MOUSE, MBB1A_MOUSE, HIRA_MOUSE, DSRAD_MOUSE, NOG1_MOUSE, RRBP1_MOUSE, DDX21_MOUSE, DHX9_MOUSE, SMAD3_MOUSE, FBRL_MOUSE, HNRPQ_MOUSE, SFRP1_MOUSE	920	116	18128	2.54798	0.996946	0.0623215	3.84437
GOTERM_BP_DIRECT	GO:0000462~maturation of SSU-rRNA from tricistronic rRNA transcript (SSU-rRNA, 5.8S rRNA, LSU-rRNA)	14	1.41844	4.27673e-10	BYST_MOUSE, RS14_MOUSE, UTP20_MOUSE, RS19_MOUSE, SAS10_MOUSE, TBL3_MOUSE, UTP18_MOUSE, PWP2_MOUSE, NEP1_MOUSE, DIEXF_MOUSE, WDR3_MOUSE, RS8_MOUSE, TSR1_MOUSE, WDR46_MOUSE	920	29	18128	9.51244	1.1205e-06	5.60251e-08	7.58482e-07
GOTERM_BP_DIRECT	GO:0031047~gene silencing by RNA	14	1.41844	1.70565e-06	SRRT_MOUSE, AGO1_MOUSE, PABP1_MOUSE, DSRAD_MOUSE, RBM4_MOUSE, ERI1_MOUSE, TUT4_MOUSE, TRBP2_MOUSE, AGO3_MOUSE, DICER_MOUSE, DDX4_MOUSE, MOV10_MOUSE, AGO2_MOUSE, FMR1_MOUSE	920	53	18128	5.20492	0.00445883	0.00013964	0.00302494
GOTERM_BP_DIRECT	GO:0006413~translational initiation	14	1.41844	2.14309e-06	IF2H_MOUSE, EIF3F_MOUSE, EIF2A_MOUSE, IF2B_MOUSE, IF4G3_MOUSE, DDX3L_MOUSE, IF2G_MOUSE, DDX3X_MOUSE, IF2A_MOUSE, DHX29_MOUSE, DDX3Y_MOUSE, ABCF1_MOUSE, LARP1_MOUSE, IF2P_MOUSE	920	54	18128	5.10853	0.00559918	0.000165131	0.00380073
GOTERM_BP_DIRECT	GO:0007059~chromosome segregation	14	1.41844	0.000588534	CDCA2_MOUSE, CTCF_MOUSE, SRPK1_MOUSE, CENPE_MOUSE, HJURP_MOUSE, DDX3L_MOUSE, DDX3X_MOUSE, TOP3B_MOUSE, DDX3Y_MOUSE, KIF2C_MOUSE, TOP2A_MOUSE, SCC4_MOUSE, NDEL1_MOUSE, NDE1_MOUSE	920	90	18128	3.06512	0.786136	0.0214899	1.03865
GOTERM_BP_DIRECT	GO:0017148~negative regulation of translation	13	1.31712	0.000216089	RBM4_MOUSE, IF2B1_MOUSE, FXR2_MOUSE, FXR1_MOUSE, IF4A3_MOUSE, RL13A_MOUSE, XRN1_MOUSE, HNRPQ_MOUSE, CAPR1_MOUSE, FMR1_MOUSE, E2AK2_MOUSE, YBOX2_MOUSE, DDX3X_MOUSE	920	71	18128	3.60784	0.432329	0.00955094	0.382543
GOTERM_BP_DIRECT	GO:0030307~positive regulation of cell growth	13	1.31712	0.00174083	CSK21_MOUSE, KDM2B_MOUSE, ADNP2_MOUSE, INO80_MOUSE, TAF9B_MOUSE, CARF_MOUSE, DDX3X_MOUSE, EXOS9_MOUSE, HDGR2_MOUSE, EXOS2_MOUSE, TAF9_MOUSE, SFRP1_MOUSE, EXOS4_MOUSE	920	89	18128	2.87816	0.989589	0.0516965	3.0428
GOTERM_BP_DIRECT	GO:0006366~transcription from RNA polymerase II promoter	13	1.31712	0.0547362	RPAB3_MOUSE, MED1_MOUSE, TAF3_MOUSE, TAF9B_MOUSE, TR150_MOUSE, RPB1_MOUSE, DDX21_MOUSE, SCAF8_MOUSE, SMAD3_MOUSE, RPB2_MOUSE, KLF13_MOUSE, ERCC3_MOUSE, RPB3_MOUSE	920	141	18128	1.81671	1	0.65922	63.1505
GOTERM_BP_DIRECT	GO:0048025~negative regulation of mRNA splicing, via spliceosome	12	1.21581	2.05155e-08	TRA2B_MOUSE, ROA2_MOUSE, SRSF4_MOUSE, SRSF7_MOUSE, NPM_MOUSE, HNRPL_MOUSE, RBM10_MOUSE, SRSF9_MOUSE, SFSWA_MOUSE, RNPS1_MOUSE, U2AF2_MOUSE, ACINU_MOUSE	920	26	18128	9.09431	5.37492e-05	2.06733e-06	3.63845e-05
GOTERM_BP_DIRECT	GO:0019827~stem cell population maintenance	12	1.21581	0.000841404	MED14_MOUSE, TUT4_MOUSE, NPM_MOUSE, SOX2_MOUSE, DICER_MOUSE, SMC1A_MOUSE, CDC73_MOUSE, NKAP_MOUSE, DDX6_MOUSE, CTR9_MOUSE, NIPBL_MOUSE, PAF1_MOUSE	920	71	18128	3.33031	0.889794	0.0286015	1.48178
GOTERM_BP_DIRECT	GO:0007018~microtubule-based movement	12	1.21581	0.00185342	KIF7_MOUSE, KIF2A_MOUSE, KI18A_MOUSE, KI21B_MOUSE, KIF2B_MOUSE, KIF2C_MOUSE, KIF22_MOUSE, KIFC1_MOUSE, CENPE_MOUSE, KI20B_MOUSE, DYHC1_MOUSE, KIF27_MOUSE	920	78	18128	3.03144	0.992253	0.0543356	3.23658
GOTERM_BP_DIRECT	GO:0051726~regulation of cell cycle	12	1.21581	0.0299153	NPM_MOUSE, TADBP_MOUSE, DICER_MOUSE, SON_MOUSE, FIGL1_MOUSE, GRK5_MOUSE, PP2AA_MOUSE, PESC_MOUSE, CSK22_MOUSE, SRSF5_MOUSE, UBP16_MOUSE, BOP1_MOUSE	920	114	18128	2.07414	1	0.470909	41.6463
GOTERM_BP_DIRECT	GO:0042787~protein ubiquitination involved in ubiquitin-dependent protein catabolic process	12	1.21581	0.0849407	TRI25_MOUSE, UBR5_MOUSE, UHRF1_MOUSE, TAF1_MOUSE, UBR4_MOUSE, TRIPC_MOUSE, HERC2_MOUSE, DZIP3_MOUSE, SMUF2_MOUSE, SMUF1_MOUSE, ELOC_MOUSE, RBBP6_MOUSE	920	136	18128	1.73862	1	0.798893	79.2843
GOTERM_BP_DIRECT	GO:0042273~ribosomal large subunit biogenesis	11	1.11449	1.09337e-07	NPM_MOUSE, RL7_MOUSE, EBP2_MOUSE, RRS1_MOUSE, NIP7_MOUSE, RL26_MOUSE, SURF6_MOUSE, NOC2L_MOUSE, NOP16_MOUSE, RL14_MOUSE, BOP1_MOUSE	920	24	18128	9.03116	0.000286423	1.02308e-05	0.000193911
GOTERM_BP_DIRECT	GO:0032922~circadian regulation of gene expression	11	1.11449	0.00104131	OGT1_MOUSE, RBM4_MOUSE, KC1D_MOUSE, KDM5A_MOUSE, MBB1A_MOUSE, MAGD1_MOUSE, KC1E_MOUSE, PP1B_MOUSE, PP1G_MOUSE, RBM4B_MOUSE, RAI1_MOUSE	920	62	18128	3.49593	0.934758	0.0339624	1.83077
GOTERM_BP_DIRECT	GO:0000724~double-strand break repair via homologous recombination	11	1.11449	0.00191241	XPF_MOUSE, SLX4_MOUSE, SMC6_MOUSE, MO4L1_MOUSE, MCM8_MOUSE, SMC5_MOUSE, INO80_MOUSE, H2AX_MOUSE, RFA1_MOUSE, TYY1_MOUSE, BLM_MOUSE	920	67	18128	3.23504	0.993365	0.0547936	3.33795
GOTERM_BP_DIRECT	GO:0031647~regulation of protein stability	11	1.11449	0.00266912	UBR5_MOUSE, KPCD1_MOUSE, HDAC6_MOUSE, NPM_MOUSE, TADA3_MOUSE, DACT1_MOUSE, GNL3L_MOUSE, UBP7_MOUSE, SOX4_MOUSE, ASPH_MOUSE, CARF_MOUSE	920	70	18128	3.0964	0.99909	0.0717869	4.62945
GOTERM_BP_DIRECT	GO:0030097~hemopoiesis	11	1.11449	0.0124845	SOX6_MOUSE, CDK13_MOUSE, SUH_MOUSE, MEN1_MOUSE, NKAP_MOUSE, MYO1E_MOUSE, MELK_MOUSE, SGPL1_MOUSE, ELYS_MOUSE, RFA1_MOUSE, SFRP1_MOUSE	920	87	18128	2.49135	1	0.254639	19.9731
GOTERM_BP_DIRECT	GO:0002244~hematopoietic progenitor cell differentiation	11	1.11449	0.0267059	SRSF4_MOUSE, EMAL1_MOUSE, RRS1_MOUSE, GPTC4_MOUSE, SIN3A_MOUSE, DOCK7_MOUSE, TOP2A_MOUSE, SSBP3_MOUSE, DSRAD_MOUSE, SFRP1_MOUSE, PRC2C_MOUSE	920	98	18128	2.21171	1	0.443519	38.1261
GOTERM_BP_DIRECT	GO:0042274~ribosomal small subunit biogenesis	10	1.01317	1.24045e-07	NOP14_MOUSE, NPM_MOUSE, NOB1_MOUSE, RS15_MOUSE, RS19_MOUSE, LTV1_MOUSE, NOM1_MOUSE, RS6_MOUSE, SURF6_MOUSE, RS7_MOUSE	920	19	18128	10.3707	0.000324946	1.12068e-05	0.000219995
GOTERM_BP_DIRECT	GO:0016571~histone methylation	10	1.01317	4.357e-06	SUZ12_MOUSE, EHMT1_MOUSE, FBLL1_MOUSE, MEN1_MOUSE, ANM1_MOUSE, EZH2_MOUSE, EHMT2_MOUSE, NSD1_MOUSE, MECP2_MOUSE, EED_MOUSE	920	27	18128	7.29791	0.0113505	0.000285343	0.00772689
GOTERM_BP_DIRECT	GO:0000027~ribosomal large subunit assembly	10	1.01317	4.357e-06	RL23A_MOUSE, RM11_MOUSE, RM20_MOUSE, RL12_MOUSE, RL10_MOUSE, SSF1_MOUSE, BRX1_MOUSE, RL3_MOUSE, MRT4_MOUSE, RPF2_MOUSE	920	27	18128	7.29791	0.0113505	0.000285343	0.00772689
GOTERM_BP_DIRECT	GO:0000183~chromatin silencing at rDNA	10	1.01317	0.00188176	SMCA5_MOUSE, RPA49_MOUSE, TTF1_MOUSE, TAF1B_MOUSE, UBF1_MOUSE, SIN3A_MOUSE, DNMT1_MOUSE, BAZ2A_MOUSE, H4_MOUSE, RPAC1_MOUSE	920	56	18128	3.51863	0.992809	0.0545346	3.28529
GOTERM_BP_DIRECT	GO:0050680~negative regulation of epithelial cell proliferation	10	1.01317	0.0112486	SUZ12_MOUSE, NPM_MOUSE, SOX2_MOUSE, STRAP_MOUSE, MEN1_MOUSE, CDC73_MOUSE, MAGD1_MOUSE, DLG1_MOUSE, DAB2P_MOUSE, SFRP1_MOUSE	920	73	18128	2.69923	1	0.238079	18.1781
GOTERM_BP_DIRECT	GO:0009790~embryo development	10	1.01317	0.018261	SMCA5_MOUSE, RICTR_MOUSE, DNJA3_MOUSE, EHMT1_MOUSE, TDG_MOUSE, MEN1_MOUSE, RGAP1_MOUSE, STOX2_MOUSE, TRIPC_MOUSE, MECP2_MOUSE	920	79	18128	2.49422	1	0.333534	27.8811
GOTERM_BP_DIRECT	GO:0001933~negative regulation of protein phosphorylation	10	1.01317	0.0280102	OGT1_MOUSE, DJC10_MOUSE, TADBP_MOUSE, CATIN_MOUSE, MEN1_MOUSE, IBTK_MOUSE, PP2AA_MOUSE, SMAD3_MOUSE, DAB2P_MOUSE, SLIT2_MOUSE	920	85	18128	2.31816	1	0.451339	39.5802
GOTERM_BP_DIRECT	GO:0007010~cytoskeleton organization	10	1.01317	0.0851829	MAST2_MOUSE, LARP4_MOUSE, GSK3B_MOUSE, FMNL3_MOUSE, FMNL2_MOUSE, DYST_MOUSE, PR40A_MOUSE, MAST1_MOUSE, MARK1_MOUSE, TNIK_MOUSE	920	105	18128	1.8766	1	0.797635	79.3814
GOTERM_BP_DIRECT	GO:0031054~pre-miRNA processing	9	0.911854	4.34048e-08	AGO1_MOUSE, TUT4_MOUSE, TRBP2_MOUSE, AGO3_MOUSE, DICER_MOUSE, RNC_MOUSE, AGO2_MOUSE, DSRAD_MOUSE, RM44_MOUSE	920	13	18128	13.6415	0.000113714	4.21187e-06	7.69788e-05
GOTERM_BP_DIRECT	GO:0030490~maturation of SSU-rRNA	9	0.911854	1.98116e-07	NOP14_MOUSE, RS14_MOUSE, MPP10_MOUSE, SRFB1_MOUSE, NOB1_MOUSE, RS19_MOUSE, TSR3_MOUSE, UT14A_MOUSE, NH2L1_MOUSE	920	15	18128	11.8226	0.000518929	1.7302e-05	0.000351359
GOTERM_BP_DIRECT	GO:0000470~maturation of LSU-rRNA	9	0.911854	3.08934e-06	WDR12_MOUSE, NHP2_MOUSE, RL10A_MOUSE, NOP2_MOUSE, RRP15_MOUSE, NH2L1_MOUSE, LAS1L_MOUSE, TEX10_MOUSE, WDR37_MOUSE	920	20	18128	8.86696	0.00806143	0.00021298	0.00547884
GOTERM_BP_DIRECT	GO:0006306~DNA methylation	9	0.911854	1.04943e-05	P66B_MOUSE, EHMT1_MOUSE, CTCF_MOUSE, EZH2_MOUSE, P66A_MOUSE, DNMT1_MOUSE, EHMT2_MOUSE, HELLS_MOUSE, BAZ2A_MOUSE	920	23	18128	7.7104	0.0271206	0.000654433	0.0186101
GOTERM_BP_DIRECT	GO:0045070~positive regulation of viral genome replication	9	0.911854	1.04943e-05	STAU1_MOUSE, TRBP2_MOUSE, PABP1_MOUSE, SRPK2_MOUSE, SRPK1_MOUSE, TOP2A_MOUSE, DSRAD_MOUSE, LARP1_MOUSE, DDX3X_MOUSE	920	23	18128	7.7104	0.0271206	0.000654433	0.0186101
GOTERM_BP_DIRECT	GO:0007026~negative regulation of microtubule depolymerization	9	0.911854	1.50439e-05	HDAC6_MOUSE, HDGR3_MOUSE, EMAL4_MOUSE, MAP1A_MOUSE, CLAP2_MOUSE, TRI18_MOUSE, APC2_MOUSE, ARHG2_MOUSE, CLAP1_MOUSE	920	24	18128	7.38913	0.0386488	0.000916218	0.0266772
GOTERM_BP_DIRECT	GO:0002181~cytoplasmic translation	9	0.911854	0.000360139	RL9_MOUSE, RL7_MOUSE, RL22L_MOUSE, RL26_MOUSE, RL8_MOUSE, RL36_MOUSE, RLA1_MOUSE, RL31_MOUSE, RLA2_MOUSE	920	36	18128	4.92609	0.610828	0.0151063	0.636789
GOTERM_BP_DIRECT	GO:0030177~positive regulation of Wnt signaling pathway	9	0.911854	0.000439299	MACF1_MOUSE, CSK21_MOUSE, DACT1_MOUSE, KC1D_MOUSE, CDC73_MOUSE, KC1E_MOUSE, DIXC1_MOUSE, SOX4_MOUSE, SFRP1_MOUSE	920	37	18128	4.79295	0.683748	0.0178269	0.776243
GOTERM_BP_DIRECT	GO:0006352~DNA-templated transcription, initiation	9	0.911854	0.000532013	SMCA5_MOUSE, TAF6L_MOUSE, TAF1_MOUSE, TAF5_MOUSE, H4_MOUSE, TAF9B_MOUSE, TAF6_MOUSE, TAF9_MOUSE, TF2B_MOUSE	920	38	18128	4.66682	0.75198	0.0197207	0.939341
GOTERM_BP_DIRECT	GO:0006406~mRNA export from nucleus	9	0.911854	0.000639939	ROA2_MOUSE, GLE1_MOUSE, THOC1_MOUSE, THOC2_MOUSE, UIF_MOUSE, NXF1_MOUSE, CHTOP_MOUSE, ALKB5_MOUSE, EST1A_MOUSE	920	39	18128	4.54716	0.813099	0.0230249	1.12888
GOTERM_BP_DIRECT	GO:0001657~ureteric bud development	9	0.911854	0.00262483	SMAD1_MOUSE, SMAD5_MOUSE, SDC1_MOUSE, SMAD3_MOUSE, SMAD9_MOUSE, DLG1_MOUSE, SFRP1_MOUSE, SLIT2_MOUSE, SMAD2_MOUSE	920	48	18128	3.69457	0.998978	0.0713692	4.55431
GOTERM_BP_DIRECT	GO:0042752~regulation of circadian rhythm	9	0.911854	0.00438137	KC1D_MOUSE, EZH2_MOUSE, TOP2A_MOUSE, MAGD1_MOUSE, KC1E_MOUSE, PP1B_MOUSE, PP1G_MOUSE, HNRPD_MOUSE, NONO_MOUSE	920	52	18128	3.41037	0.99999	0.108673	7.49197
GOTERM_BP_DIRECT	GO:0035023~regulation of Rho protein signal transduction	9	0.911854	0.0408464	ARHG8_MOUSE, ECT2_MOUSE, ARHG4_MOUSE, MYO9B_MOUSE, ARHG9_MOUSE, TIAM1_MOUSE, ARH40_MOUSE, SPT13_MOUSE, ARHG2_MOUSE	920	77	18128	2.30311	1	0.562974	52.2707
GOTERM_BP_DIRECT	GO:0060070~canonical Wnt signaling pathway	9	0.911854	0.0816824	SDC1_MOUSE, DACT1_MOUSE, GSK3B_MOUSE, SMAD3_MOUSE, DIXC1_MOUSE, NDEL1_MOUSE, SOX4_MOUSE, SFRP1_MOUSE, CHD8_MOUSE	920	89	18128	1.99257	1	0.792416	77.9364
GOTERM_BP_DIRECT	GO:0000460~maturation of 5.8S rRNA	8	0.810537	3.78251e-06	WDR12_MOUSE, NOL9_MOUSE, SK2L2_MOUSE, RRP15_MOUSE, LAS1L_MOUSE, EXOSX_MOUSE, EXOS4_MOUSE, WDR37_MOUSE	920	15	18128	10.509	0.00986125	0.000254075	0.0067081
GOTERM_BP_DIRECT	GO:0000956~nuclear-transcribed mRNA catabolic process	8	0.810537	3.78251e-06	EXOS9_MOUSE, AGO1_MOUSE, RC3H1_MOUSE, XRN1_MOUSE, EXOSX_MOUSE, MRT4_MOUSE, EXOS4_MOUSE, TR150_MOUSE	920	15	18128	10.509	0.00986125	0.000254075	0.0067081
GOTERM_BP_DIRECT	GO:0043044~ATP-dependent chromatin remodeling	8	0.810537	0.000180848	SMCA5_MOUSE, P66B_MOUSE, SMCE1_MOUSE, SMRC1_MOUSE, SMCA1_MOUSE, HNRPC_MOUSE, SMRC2_MOUSE, CHD8_MOUSE	920	25	18128	6.30539	0.377409	0.00873689	0.320251
GOTERM_BP_DIRECT	GO:0043484~regulation of RNA splicing	8	0.810537	0.0004917	RFOX2_MOUSE, RFOX1_MOUSE, HNRH1_MOUSE, SON_MOUSE, RU17_MOUSE, HNRPF_MOUSE, RFOX3_MOUSE, CDK12_MOUSE	920	29	18128	5.43568	0.724336	0.0187712	0.868456
GOTERM_BP_DIRECT	GO:0000184~nuclear-transcribed mRNA catabolic process, nonsense-mediated decay	8	0.810537	0.00075823	PABP1_MOUSE, CTIF_MOUSE, PARN_MOUSE, RNPS1_MOUSE, RBM8A_MOUSE, IF4A3_MOUSE, EXOSX_MOUSE, EST1A_MOUSE	920	31	18128	5.08499	0.862937	0.0261496	1.33623
GOTERM_BP_DIRECT	GO:0043967~histone H4 acetylation	8	0.810537	0.000928569	TADA3_MOUSE, EP400_MOUSE, MO4L1_MOUSE, MO4L2_MOUSE, TRRAP_MOUSE, ELP3_MOUSE, DMAP1_MOUSE, RUVB1_MOUSE	920	32	18128	4.92609	0.912313	0.0311158	1.63409
GOTERM_BP_DIRECT	GO:0007080~mitotic metaphase plate congression	8	0.810537	0.00162514	KI18A_MOUSE, RRS1_MOUSE, KIF2C_MOUSE, KIF22_MOUSE, KIFC1_MOUSE, CENPE_MOUSE, VPS4A_MOUSE, VPS4B_MOUSE	920	35	18128	4.50385	0.985896	0.0506402	2.84334
GOTERM_BP_DIRECT	GO:0006367~transcription initiation from RNA polymerase II promoter	8	0.810537	0.00227843	MED14_MOUSE, MED1_MOUSE, T2EA_MOUSE, TAF5_MOUSE, TAF2_MOUSE, TAF6_MOUSE, ERCC3_MOUSE, TR150_MOUSE	920	37	18128	4.2604	0.997462	0.0635635	3.96469
GOTERM_BP_DIRECT	GO:0034644~cellular response to UV	8	0.810537	0.00898365	IF2A_MOUSE, XPF_MOUSE, TAF1_MOUSE, NOC2L_MOUSE, INO80_MOUSE, AGAP3_MOUSE, FMR1_MOUSE, TYY1_MOUSE	920	47	18128	3.35393	1	0.198257	14.7895
GOTERM_BP_DIRECT	GO:0043966~histone H3 acetylation	8	0.810537	0.00898365	KAT7_MOUSE, TADA3_MOUSE, TAF6L_MOUSE, SP130_MOUSE, ELP3_MOUSE, TAF9B_MOUSE, TAF9_MOUSE, TADA1_MOUSE	920	47	18128	3.35393	1	0.198257	14.7895
GOTERM_BP_DIRECT	GO:0010923~negative regulation of phosphatase activity	8	0.810537	0.0153782	CAMP3_MOUSE, MPP10_MOUSE, MARF1_MOUSE, GPTC2_MOUSE, RRP1B_MOUSE, CCDC8_MOUSE, RBM26_MOUSE, MK67I_MOUSE	920	52	18128	3.03144	1	0.297477	24.0316
GOTERM_BP_DIRECT	GO:0032091~negative regulation of protein binding	8	0.810537	0.0340149	TDG_MOUSE, DACT1_MOUSE, ADNP_MOUSE, GNL3L_MOUSE, GSK3B_MOUSE, KC1E_MOUSE, E41L5_MOUSE, TFP11_MOUSE	920	61	18128	2.58418	1	0.510287	45.8686
GOTERM_BP_DIRECT	GO:0006302~double-strand break repair	8	0.810537	0.0395928	RECQ4_MOUSE, SMCA5_MOUSE, UIMC1_MOUSE, DNLI3_MOUSE, MARF1_MOUSE, SETX_MOUSE, INO80_MOUSE, BAZ1B_MOUSE	920	63	18128	2.50214	1	0.556995	51.1522
GOTERM_BP_DIRECT	GO:0070301~cellular response to hydrogen peroxide	8	0.810537	0.0425929	HDAC6_MOUSE, ARHG8_MOUSE, ECT2_MOUSE, GSK3B_MOUSE, SETX_MOUSE, EZH2_MOUSE, CBX8_MOUSE, KDM6B_MOUSE	920	64	18128	2.46304	1	0.573031	53.7888
GOTERM_BP_DIRECT	GO:0032092~positive regulation of protein binding	8	0.810537	0.0597701	41_MOUSE, DACT1_MOUSE, GSK3B_MOUSE, MEN1_MOUSE, TIAM1_MOUSE, VTNC_MOUSE, AGRIN_MOUSE, E41L5_MOUSE	920	69	18128	2.28456	1	0.687038	66.48
GOTERM_BP_DIRECT	GO:0035196~production of miRNAs involved in gene silencing by miRNA	7	0.70922	2.94232e-06	AGO1_MOUSE, TRBP2_MOUSE, AGO3_MOUSE, DICER_MOUSE, AGO2_MOUSE, DSRAD_MOUSE, RBM3_MOUSE	920	10	18128	13.793	0.00767925	0.000214113	0.0052181
GOTERM_BP_DIRECT	GO:0006337~nucleosome disassembly	7	0.70922	3.52966e-05	SMRD1_MOUSE, SMRD3_MOUSE, SMCE1_MOUSE, SMRC1_MOUSE, SMRC2_MOUSE, H2A3_MOUSE, H2B1A_MOUSE	920	14	18128	9.85217	0.0883315	0.0019657	0.0625804
GOTERM_BP_DIRECT	GO:0043981~histone H4-K5 acetylation	7	0.70922	5.63061e-05	OGT1_MOUSE, KAT7_MOUSE, MCRS1_MOUSE, EAF6_MOUSE, KAT8_MOUSE, KANL1_MOUSE, HCFC1_MOUSE	920	15	18128	9.19536	0.13716	0.00300621	0.0998123
GOTERM_BP_DIRECT	GO:0043982~histone H4-K8 acetylation	7	0.70922	5.63061e-05	OGT1_MOUSE, KAT7_MOUSE, MCRS1_MOUSE, EAF6_MOUSE, KAT8_MOUSE, KANL1_MOUSE, HCFC1_MOUSE	920	15	18128	9.19536	0.13716	0.00300621	0.0998123
GOTERM_BP_DIRECT	GO:0043968~histone H2A acetylation	7	0.70922	5.63061e-05	EAF6_MOUSE, EP400_MOUSE, MO4L1_MOUSE, MO4L2_MOUSE, TRRAP_MOUSE, DMAP1_MOUSE, RUVB1_MOUSE	920	15	18128	9.19536	0.13716	0.00300621	0.0998123
GOTERM_BP_DIRECT	GO:0048026~positive regulation of mRNA splicing, via spliceosome	7	0.70922	0.00018317	TRA2B_MOUSE, SNW1_MOUSE, PRP19_MOUSE, TRA2A_MOUSE, RU17_MOUSE, IF4A3_MOUSE, TR150_MOUSE	920	18	18128	7.6628	0.381186	0.00853392	0.324357
GOTERM_BP_DIRECT	GO:0000028~ribosomal small subunit assembly	7	0.70922	0.000469787	PWP2_MOUSE, RS14_MOUSE, RS15_MOUSE, RS19_MOUSE, RS5_MOUSE, RSSA_MOUSE, RS2_MOUSE	920	21	18128	6.56812	0.708038	0.0184806	0.829905
GOTERM_BP_DIRECT	GO:0006378~mRNA polyadenylation	7	0.70922	0.00240776	CPSF5_MOUSE, FIP1_MOUSE, CDC73_MOUSE, CPSF1_MOUSE, PAF1_MOUSE, CPSF2_MOUSE, PAPD1_MOUSE	920	28	18128	4.92609	0.998193	0.066348	4.18523
GOTERM_BP_DIRECT	GO:0030010~establishment of cell polarity	7	0.70922	0.0029076	MYO9B_MOUSE, GSK3B_MOUSE, MARK2_MOUSE, MARK3_MOUSE, BRSK1_MOUSE, MARK1_MOUSE, MARK4_MOUSE	920	29	18128	4.75622	0.999514	0.0763932	5.03309
GOTERM_BP_DIRECT	GO:0016575~histone deacetylation	7	0.70922	0.0029076	HDAC6_MOUSE, MO4L1_MOUSE, MO4L2_MOUSE, SIN3B_MOUSE, SIN3A_MOUSE, RBM14_MOUSE, BAZ2A_MOUSE	920	29	18128	4.75622	0.999514	0.0763932	5.03309
GOTERM_BP_DIRECT	GO:0016573~histone acetylation	7	0.70922	0.00487445	EAF6_MOUSE, KAT8_MOUSE, TAF1_MOUSE, TRRAP_MOUSE, TAF5_MOUSE, MECP2_MOUSE, RUVB1_MOUSE	920	32	18128	4.31033	0.999997	0.119051	8.30114
GOTERM_BP_DIRECT	GO:0000723~telomere maintenance	7	0.70922	0.0114837	XPF_MOUSE, TE2IP_MOUSE, TERF2_MOUSE, XRN1_MOUSE, RFA1_MOUSE, BLM_MOUSE, EST1A_MOUSE	920	38	18128	3.62975	1	0.238621	18.5224
GOTERM_BP_DIRECT	GO:0045732~positive regulation of protein catabolic process	7	0.70922	0.0825332	CSK21_MOUSE, DACT1_MOUSE, GSK3B_MOUSE, CBLB_MOUSE, DAB2P_MOUSE, APC2_MOUSE, FZR_MOUSE	920	60	18128	2.29884	1	0.791382	78.2961
GOTERM_BP_DIRECT	GO:0048812~neuron projection morphogenesis	7	0.70922	0.0933002	SLIT1_MOUSE, DICER_MOUSE, ATX2_MOUSE, DAB2P_MOUSE, KI20B_MOUSE, BRSK1_MOUSE, SLIT2_MOUSE	920	62	18128	2.22468	1	0.821334	82.396
GOTERM_BP_DIRECT	GO:0001932~regulation of protein phosphorylation	7	0.70922	0.0933002	RICTR_MOUSE, TADA3_MOUSE, DICER_MOUSE, PP2AA_MOUSE, EZH2_MOUSE, AGRIN_MOUSE, RPTOR_MOUSE	920	62	18128	2.22468	1	0.821334	82.396
GOTERM_BP_DIRECT	GO:0035280~miRNA loading onto RISC involved in gene silencing by miRNA	6	0.607903	6.38679e-06	AGO1_MOUSE, TRBP2_MOUSE, AGO3_MOUSE, DICER_MOUSE, AGO2_MOUSE, DSRAD_MOUSE	920	7	18128	16.8894	0.0165942	0.000408049	0.0113264
GOTERM_BP_DIRECT	GO:0034475~U4 snRNA 3'-end processing	6	0.607903	1.63174e-05	EXOS3_MOUSE, EXOS9_MOUSE, EXOS6_MOUSE, EXOS7_MOUSE, EXOS2_MOUSE, EXOS4_MOUSE	920	8	18128	14.7783	0.0418509	0.000971162	0.0289351
GOTERM_BP_DIRECT	GO:0016584~nucleosome positioning	6	0.607903	1.63174e-05	SMCA5_MOUSE, CTCF_MOUSE, H14_MOUSE, H12_MOUSE, PAF1_MOUSE, H13_MOUSE	920	8	18128	14.7783	0.0418509	0.000971162	0.0289351
GOTERM_BP_DIRECT	GO:0071028~nuclear mRNA surveillance	6	0.607903	3.51767e-05	EXOS9_MOUSE, EXOS6_MOUSE, XRN1_MOUSE, EXOS7_MOUSE, EXOSX_MOUSE, EXOS4_MOUSE	920	9	18128	13.1362	0.088045	0.00200157	0.0623679
GOTERM_BP_DIRECT	GO:0034427~nuclear-transcribed mRNA catabolic process, exonucleolytic, 3'-5'	6	0.607903	3.51767e-05	EXOS3_MOUSE, EXOS9_MOUSE, EXOS6_MOUSE, EXOS7_MOUSE, EXOS2_MOUSE, EXOS4_MOUSE	920	9	18128	13.1362	0.088045	0.00200157	0.0623679
GOTERM_BP_DIRECT	GO:0051310~metaphase plate congression	6	0.607903	0.000194545	SPICE_MOUSE, CENPQ_MOUSE, KIF2B_MOUSE, KIF2C_MOUSE, KIF22_MOUSE, CENPE_MOUSE	920	12	18128	9.85217	0.399359	0.00890325	0.344467
GOTERM_BP_DIRECT	GO:0000463~maturation of LSU-rRNA from tricistronic rRNA transcript (SSU-rRNA, 5.8S rRNA, LSU-rRNA)	6	0.607903	0.000194545	WDR12_MOUSE, RL7_MOUSE, PESC_MOUSE, NOG1_MOUSE, RPF2_MOUSE, BOP1_MOUSE	920	12	18128	9.85217	0.399359	0.00890325	0.344467
GOTERM_BP_DIRECT	GO:0043984~histone H4-K16 acetylation	6	0.607903	0.000302965	OGT1_MOUSE, MSL1_MOUSE, MCRS1_MOUSE, KAT8_MOUSE, KANL1_MOUSE, HCFC1_MOUSE	920	13	18128	9.09431	0.547916	0.0129302	0.535951
GOTERM_BP_DIRECT	GO:0033120~positive regulation of RNA splicing	6	0.607903	0.000451669	RBM22_MOUSE, SETX_MOUSE, U2AF2_MOUSE, SRSF5_MOUSE, SRSF1_MOUSE, RPB1_MOUSE	920	14	18128	8.44472	0.693838	0.0180451	0.79802
GOTERM_BP_DIRECT	GO:0080182~histone H3-K4 trimethylation	6	0.607903	0.000649351	OGT1_MOUSE, H14_MOUSE, WDR61_MOUSE, H12_MOUSE, CTR9_MOUSE, H13_MOUSE	920	15	18128	7.88174	0.817655	0.0230434	1.14539
GOTERM_BP_DIRECT	GO:0000245~spliceosomal complex assembly	6	0.607903	0.00163176	RBM5_MOUSE, PRP19_MOUSE, SMD3_MOUSE, SRPK2_MOUSE, SART3_MOUSE, SF3B1_MOUSE	920	18	18128	6.56812	0.98614	0.0496615	2.85477
GOTERM_BP_DIRECT	GO:0032968~positive regulation of transcription elongation from RNA polymerase II promoter	6	0.607903	0.00271384	SP16H_MOUSE, WDR61_MOUSE, CDC73_MOUSE, CTR9_MOUSE, PAF1_MOUSE, ELOC_MOUSE	920	20	18128	5.9113	0.999191	0.0722071	4.70527
GOTERM_BP_DIRECT	GO:0070507~regulation of microtubule cytoskeleton organization	6	0.607903	0.00271384	KI18A_MOUSE, CAMP3_MOUSE, AGRIN_MOUSE, DIXC1_MOUSE, PHLB1_MOUSE, CLAP1_MOUSE	920	20	18128	5.9113	0.999191	0.0722071	4.70527
GOTERM_BP_DIRECT	GO:0006368~transcription elongation from RNA polymerase II promoter	6	0.607903	0.00423766	SP16H_MOUSE, ELOA1_MOUSE, CDC73_MOUSE, ELP3_MOUSE, PAF1_MOUSE, PCID2_MOUSE	920	22	18128	5.37391	0.999985	0.107325	7.25486
GOTERM_BP_DIRECT	GO:0002227~innate immune response in mucosa	6	0.607903	0.00423766	H2B1K_MOUSE, H2B2E_MOUSE, H2B1H_MOUSE, H2B1C_MOUSE, H2B1F_MOUSE, RS30_MOUSE	920	22	18128	5.37391	0.999985	0.107325	7.25486
GOTERM_BP_DIRECT	GO:0021772~olfactory bulb development	6	0.607903	0.00753963	FTM_MOUSE, SLIT1_MOUSE, LHX2_MOUSE, CBPC1_MOUSE, SLIT2_MOUSE, CHD7_MOUSE	920	25	18128	4.72904	1	0.172085	12.5605
GOTERM_BP_DIRECT	GO:0034587~piRNA metabolic process	6	0.607903	0.0142642	RPAB3_MOUSE, DDX4_MOUSE, RPB2_MOUSE, RPB3_MOUSE, RPAC1_MOUSE, RPB1_MOUSE	920	29	18128	4.07676	1	0.28121	22.4927
GOTERM_BP_DIRECT	GO:0000281~mitotic cytokinesis	6	0.607903	0.0164208	NUSAP_MOUSE, UBP8_MOUSE, PLK1_MOUSE, SON_MOUSE, ANK3_MOUSE, RGAP1_MOUSE	920	30	18128	3.94087	1	0.311997	25.4457
GOTERM_BP_DIRECT	GO:0050769~positive regulation of neurogenesis	6	0.607903	0.0271742	SRRT_MOUSE, SOX11_MOUSE, SNW1_MOUSE, BHLH9_MOUSE, NUMB_MOUSE, NUMBL_MOUSE	920	34	18128	3.47724	1	0.446588	38.6519
GOTERM_BP_DIRECT	GO:0019731~antibacterial humoral response	6	0.607903	0.0376286	H2B1K_MOUSE, H2B2E_MOUSE, H2B1H_MOUSE, H2B1C_MOUSE, H2B1F_MOUSE, RS30_MOUSE	920	37	18128	3.1953	1	0.541131	49.3498
GOTERM_BP_DIRECT	GO:0021510~spinal cord development	6	0.607903	0.04159	RING2_MOUSE, SOX11_MOUSE, AKAP5_MOUSE, SOX4_MOUSE, SLIT2_MOUSE, EED_MOUSE	920	38	18128	3.11121	1	0.566913	52.9227
GOTERM_BP_DIRECT	GO:0045773~positive regulation of axon extension	6	0.607903	0.0502412	MACF1_MOUSE, NET1_MOUSE, ADNP_MOUSE, RL4_MOUSE, GSK3B_MOUSE, NDEL1_MOUSE	920	40	18128	2.95565	1	0.629552	59.916
GOTERM_BP_DIRECT	GO:0035019~somatic stem cell population maintenance	6	0.607903	0.0820386	SOX2_MOUSE, VANG2_MOUSE, VPS72_MOUSE, SUH_MOUSE, SOX4_MOUSE, SFRP1_MOUSE	920	46	18128	2.57013	1	0.791608	78.0877
GOTERM_BP_DIRECT	GO:0030218~erythrocyte differentiation	6	0.607903	0.0945454	SOX6_MOUSE, SMAD5_MOUSE, RS14_MOUSE, RS19_MOUSE, ACINU_MOUSE, DSRAD_MOUSE	920	48	18128	2.46304	1	0.821518	82.8199
GOTERM_BP_DIRECT	GO:0009411~response to UV	6	0.607903	0.0945454	XPF_MOUSE, M4K3_MOUSE, MEN1_MOUSE, BRSK1_MOUSE, CIRBP_MOUSE, ERCC3_MOUSE	920	48	18128	2.46304	1	0.821518	82.8199
GOTERM_BP_DIRECT	GO:0071035~nuclear polyadenylation-dependent rRNA catabolic process	5	0.506586	9.06735e-05	EXOS3_MOUSE, EXOS9_MOUSE, EXOS7_MOUSE, EXOSX_MOUSE, EXOS2_MOUSE	920	6	18128	16.4203	0.211463	0.00464751	0.160688
GOTERM_BP_DIRECT	GO:0000154~rRNA modification	5	0.506586	9.06735e-05	DKC1_MOUSE, NOP56_MOUSE, NOP58_MOUSE, TFB1M_MOUSE, DIM1_MOUSE	920	6	18128	16.4203	0.211463	0.00464751	0.160688
GOTERM_BP_DIRECT	GO:0031053~primary miRNA processing	5	0.506586	0.000203056	ROA2_MOUSE, SRRT_MOUSE, DGCR8_MOUSE, RNC_MOUSE, RM44_MOUSE	920	7	18128	14.0745	0.412607	0.00913151	0.35951
GOTERM_BP_DIRECT	GO:0000467~exonucleolytic trimming to generate mature 3'-end of 5.8S rRNA from tricistronic rRNA transcript (SSU-rRNA, 5.8S rRNA, LSU-rRNA)	5	0.506586	0.000389794	EXOS3_MOUSE, EXOS9_MOUSE, ERI1_MOUSE, EXOS7_MOUSE, EXOS2_MOUSE	920	8	18128	12.3152	0.639931	0.0160829	0.689054
GOTERM_BP_DIRECT	GO:0010216~maintenance of DNA methylation	5	0.506586	0.000389794	CTCF_MOUSE, UHRF1_MOUSE, DNMT1_MOUSE, HELLS_MOUSE, UBP7_MOUSE	920	8	18128	12.3152	0.639931	0.0160829	0.689054
GOTERM_BP_DIRECT	GO:0006265~DNA topological change	5	0.506586	0.000389794	TOP2A_MOUSE, TOP2B_MOUSE, TOP3A_MOUSE, ERCC3_MOUSE, TOP3B_MOUSE	920	8	18128	12.3152	0.639931	0.0160829	0.689054
GOTERM_BP_DIRECT	GO:0098532~histone H3-K27 trimethylation	5	0.506586	0.000389794	SUZ12_MOUSE, H14_MOUSE, EZH2_MOUSE, H12_MOUSE, H13_MOUSE	920	8	18128	12.3152	0.639931	0.0160829	0.689054
GOTERM_BP_DIRECT	GO:0000244~spliceosomal tri-snRNP complex assembly	5	0.506586	0.000673489	PRP19_MOUSE, PRP31_MOUSE, SART3_MOUSE, LSM2_MOUSE, PRPF3_MOUSE	920	9	18128	10.9469	0.828836	0.0235709	1.18773
GOTERM_BP_DIRECT	GO:0006353~DNA-templated transcription, termination	5	0.506586	0.00107754	PTRF_MOUSE, TTF1_MOUSE, SETX_MOUSE, RPB1_MOUSE, XRN2_MOUSE	920	10	18128	9.85217	0.940672	0.0346924	1.89389
GOTERM_BP_DIRECT	GO:0071044~histone mRNA catabolic process	5	0.506586	0.00107754	PAPD5_MOUSE, XRN1_MOUSE, EXOSX_MOUSE, EXOS4_MOUSE, PAPD1_MOUSE	920	10	18128	9.85217	0.940672	0.0346924	1.89389
GOTERM_BP_DIRECT	GO:0016075~rRNA catabolic process	5	0.506586	0.00162561	DICER_MOUSE, EXOS6_MOUSE, XRN1_MOUSE, RNC_MOUSE, EXOS4_MOUSE	920	11	18128	8.95652	0.985914	0.0500596	2.84414
GOTERM_BP_DIRECT	GO:0016574~histone ubiquitination	5	0.506586	0.00436512	SUZ12_MOUSE, RING2_MOUSE, UHRF1_MOUSE, CBX8_MOUSE, PHC1_MOUSE	920	14	18128	7.03727	0.999989	0.109324	7.46518
GOTERM_BP_DIRECT	GO:0016973~poly(A)+ mRNA export from nucleus	5	0.506586	0.00436512	GLE1_MOUSE, THOC2_MOUSE, NXF1_MOUSE, PDIP3_MOUSE, PCID2_MOUSE	920	14	18128	7.03727	0.999989	0.109324	7.46518
GOTERM_BP_DIRECT	GO:0000380~alternative mRNA splicing, via spliceosome	5	0.506586	0.00571631	CDK13_MOUSE, ROA1_MOUSE, SFSWA_MOUSE, SPF45_MOUSE, SRSF1_MOUSE	920	15	18128	6.56812	1	0.136923	9.66725
GOTERM_BP_DIRECT	GO:0051571~positive regulation of histone H3-K4 methylation	5	0.506586	0.00731997	OGT1_MOUSE, SNW1_MOUSE, WDR61_MOUSE, CTR9_MOUSE, DNMT1_MOUSE	920	16	18128	6.15761	1	0.168967	12.2166
GOTERM_BP_DIRECT	GO:0006261~DNA-dependent DNA replication	5	0.506586	0.00731997	DPOD3_MOUSE, BAZ1A_MOUSE, DPOD2_MOUSE, RFC2_MOUSE, RFC5_MOUSE	920	16	18128	6.15761	1	0.168967	12.2166
GOTERM_BP_DIRECT	GO:0007020~microtubule nucleation	5	0.506586	0.00731997	KC1D_MOUSE, CLAP2_MOUSE, NDEL1_MOUSE, CLAP1_MOUSE, NDE1_MOUSE	920	16	18128	6.15761	1	0.168967	12.2166
GOTERM_BP_DIRECT	GO:0007064~mitotic sister chromatid cohesion	5	0.506586	0.00731997	POGZ_MOUSE, SMC1A_MOUSE, PDS5B_MOUSE, NIPBL_MOUSE, SCC4_MOUSE	920	16	18128	6.15761	1	0.168967	12.2166
GOTERM_BP_DIRECT	GO:0006361~transcription initiation from RNA polymerase I promoter	5	0.506586	0.00731997	RPA49_MOUSE, PTRF_MOUSE, TTF1_MOUSE, TAF1B_MOUSE, RPAC1_MOUSE	920	16	18128	6.15761	1	0.168967	12.2166
GOTERM_BP_DIRECT	GO:0006349~regulation of gene expression by genetic imprinting	5	0.506586	0.009194	CTCF_MOUSE, GSK3B_MOUSE, KDM1B_MOUSE, MECP2_MOUSE, EED_MOUSE	920	17	18128	5.7954	1	0.200742	15.1097
GOTERM_BP_DIRECT	GO:0040029~regulation of gene expression, epigenetic	5	0.506586	0.0113546	HDAC6_MOUSE, TDG_MOUSE, CTCF_MOUSE, H2AY_MOUSE, MECP2_MOUSE	920	18	18128	5.47343	1	0.238141	18.3336
GOTERM_BP_DIRECT	GO:0048255~mRNA stabilization	5	0.506586	0.0138164	DICER_MOUSE, HNRPD_MOUSE, CIRBP_MOUSE, TR150_MOUSE, YBOX2_MOUSE	920	19	18128	5.18535	1	0.275721	21.8659
GOTERM_BP_DIRECT	GO:0007405~neuroblast proliferation	5	0.506586	0.0138164	EMAL1_MOUSE, RGAP1_MOUSE, NUMB_MOUSE, NUMBL_MOUSE, NDE1_MOUSE	920	19	18128	5.18535	1	0.275721	21.8659
GOTERM_BP_DIRECT	GO:1901224~positive regulation of NIK/NF-kappaB signaling	5	0.506586	0.0138164	AGO1_MOUSE, AGO3_MOUSE, RC3H1_MOUSE, RC3H2_MOUSE, E2AK2_MOUSE	920	19	18128	5.18535	1	0.275721	21.8659
GOTERM_BP_DIRECT	GO:0007088~regulation of mitotic nuclear division	5	0.506586	0.016592	MAP9_MOUSE, CD11B_MOUSE, CENPE_MOUSE, CCDC8_MOUSE, KI20B_MOUSE	920	20	18128	4.92609	1	0.312481	25.6755
GOTERM_BP_DIRECT	GO:0031572~G2 DNA damage checkpoint	5	0.506586	0.0196925	UIMC1_MOUSE, PLK1_MOUSE, TAOK2_MOUSE, BRSK1_MOUSE, FZR_MOUSE	920	21	18128	4.69151	1	0.352245	29.7235
GOTERM_BP_DIRECT	GO:0043153~entrainment of circadian clock by photoperiod	5	0.506586	0.0196925	RBM4_MOUSE, PP1B_MOUSE, RBM14_MOUSE, PP1G_MOUSE, RBM4B_MOUSE	920	21	18128	4.69151	1	0.352245	29.7235
GOTERM_BP_DIRECT	GO:1900087~positive regulation of G1/S transition of mitotic cell cycle	5	0.506586	0.0310253	MEPCE_MOUSE, LARP7_MOUSE, ANR17_MOUSE, PLRG1_MOUSE, DDX3X_MOUSE	920	24	18128	4.10507	1	0.480739	42.8192
GOTERM_BP_DIRECT	GO:0010608~posttranscriptional regulation of gene expression	5	0.506586	0.0310253	NPM_MOUSE, RC3H1_MOUSE, MATR3_MOUSE, RC3H2_MOUSE, E41L5_MOUSE	920	24	18128	4.10507	1	0.480739	42.8192
GOTERM_BP_DIRECT	GO:0001731~formation of translation preinitiation complex	5	0.506586	0.0354987	IF2H_MOUSE, TICRR_MOUSE, EIF3F_MOUSE, RS2_MOUSE, IF2G_MOUSE	920	25	18128	3.94087	1	0.522803	47.3245
GOTERM_BP_DIRECT	GO:0046580~negative regulation of Ras protein signal transduction	5	0.506586	0.0354987	DGKZ_MOUSE, SYGP1_MOUSE, DAB2P_MOUSE, PP2AB_MOUSE, SIN1_MOUSE	920	25	18128	3.94087	1	0.522803	47.3245
GOTERM_BP_DIRECT	GO:0000387~spliceosomal snRNP assembly	5	0.506586	0.0403253	RBM22_MOUSE, SNUT1_MOUSE, SMD3_MOUSE, STRAP_MOUSE, SART3_MOUSE	920	26	18128	3.7893	1	0.560983	51.8087
GOTERM_BP_DIRECT	GO:1903146~regulation of mitophagy	5	0.506586	0.0403253	UBP36_MOUSE, WBP11_MOUSE, CSK22_MOUSE, U2AF2_MOUSE, RUVB1_MOUSE	920	26	18128	3.7893	1	0.560983	51.8087
GOTERM_BP_DIRECT	GO:0007163~establishment or maintenance of cell polarity	5	0.506586	0.0455056	FTM_MOUSE, MACF1_MOUSE, GSK3B_MOUSE, CLAP2_MOUSE, PARD3_MOUSE	920	27	18128	3.64895	1	0.595001	56.2196
GOTERM_BP_DIRECT	GO:0051225~spindle assembly	5	0.506586	0.0569227	MAP9_MOUSE, DICER_MOUSE, KC1D_MOUSE, TPX2_MOUSE, INO80_MOUSE	920	29	18128	3.3973	1	0.671325	64.6334
GOTERM_BP_DIRECT	GO:0050775~positive regulation of dendrite morphogenesis	5	0.506586	0.0569227	PIAS2_MOUSE, NUMB_MOUSE, CAPR1_MOUSE, NUMBL_MOUSE, AKAP5_MOUSE	920	29	18128	3.3973	1	0.671325	64.6334
GOTERM_BP_DIRECT	GO:0071479~cellular response to ionizing radiation	5	0.506586	0.0697272	ARHG8_MOUSE, ECT2_MOUSE, FIGL1_MOUSE, INO80_MOUSE, BLM_MOUSE	920	31	18128	3.17812	1	0.741438	72.2475
GOTERM_BP_DIRECT	GO:0050767~regulation of neurogenesis	5	0.506586	0.0697272	SOX2_MOUSE, DICER_MOUSE, EZH2_MOUSE, DOCK7_MOUSE, CHD7_MOUSE	920	31	18128	3.17812	1	0.741438	72.2475
GOTERM_BP_DIRECT	GO:0006325~chromatin organization	5	0.506586	0.0766369	EHMT1_MOUSE, MUM1_MOUSE, LRWD1_MOUSE, LAS1L_MOUSE, H2B1A_MOUSE	920	32	18128	3.0788	1	0.772717	75.6847
GOTERM_BP_DIRECT	GO:0045071~negative regulation of viral genome replication	5	0.506586	0.0766369	SRPK2_MOUSE, SRPK1_MOUSE, DSRAD_MOUSE, F111A_MOUSE, E2AK2_MOUSE	920	32	18128	3.0788	1	0.772717	75.6847
GOTERM_BP_DIRECT	GO:0006446~regulation of translational initiation	5	0.506586	0.091436	GLE1_MOUSE, EIF3F_MOUSE, CTIF_MOUSE, IF5_MOUSE, IF2P_MOUSE	920	34	18128	2.8977	1	0.816861	81.7429
GOTERM_BP_DIRECT	GO:0090307~mitotic spindle assembly	5	0.506586	0.0993086	KIF2A_MOUSE, SPICE_MOUSE, MAP9_MOUSE, KIFC1_MOUSE, TPX2_MOUSE	920	35	18128	2.81491	1	0.835171	84.3541
GOTERM_BP_DIRECT	GO:0008625~extrinsic apoptotic signaling pathway via death domain receptors	5	0.506586	0.0993086	DDX47_MOUSE, DAB2P_MOUSE, PCID2_MOUSE, C8AP2_MOUSE, DDX3X_MOUSE	920	35	18128	2.81491	1	0.835171	84.3541

## Sheet: GO Cellular Component
Category	Term	Count	%	PValue	Genes	List Total	Pop Hits	Pop Total	Fold Enrichment	Bonferroni	Benjamini	FDR
GOTERM_CC_DIRECT	GO:0005634~nucleus	702	71.1246	1.61104e-173	SRRT_MOUSE, MSL1_MOUSE, IKBZ_MOUSE, H12_MOUSE, PHC2_MOUSE, SMC1A_MOUSE, RPA34_MOUSE, CENPE_MOUSE, MK04_MOUSE, TOP2B_MOUSE, ASCC1_MOUSE, RB15B_MOUSE, RBM4B_MOUSE, SOX4_MOUSE, DDX21_MOUSE, GLE1_MOUSE, TRBP2_MOUSE, REXO1_MOUSE, DDX54_MOUSE, ALKB5_MOUSE, RBM14_MOUSE, PHAX_MOUSE, EXOS4_MOUSE, H2A1K_MOUSE, SRSF1_MOUSE, WDR46_MOUSE, TFP11_MOUSE, SUZ12_MOUSE, DDX52_MOUSE, PPIB_MOUSE, NOP2_MOUSE, MEN1_MOU…	951	6051	19725	2.40628	9.36016e-171	9.36016e-171	2.36891e-170
GOTERM_CC_DIRECT	GO:0005737~cytoplasm	509	51.5704	6.76634e-38	SRRT_MOUSE, M4K3_MOUSE, AGAP1_MOUSE, SMC1A_MOUSE, RPA34_MOUSE, MK04_MOUSE, CENPE_MOUSE, ARH40_MOUSE, TOP2B_MOUSE, ASCC1_MOUSE, SOX4_MOUSE, GLE1_MOUSE, TRBP2_MOUSE, RBM14_MOUSE, PHAX_MOUSE, EXOS4_MOUSE, SRSF1_MOUSE, TFP11_MOUSE, STAU1_MOUSE, NET1_MOUSE, MEN1_MOUSE, RC3H1_MOUSE, GRK5_MOUSE, TPX2_MOUSE, TADA1_MOUSE, LARP7_MOUSE, STRAP_MOUSE, RSSA_MOUSE, RL10_MOUSE, H2B1P_MOUSE, CENPU_MOUSE, THOC1_MO…	951	6653	19725	1.58685	3.93125e-35	6.55208e-36	9.94936e-35
GOTERM_CC_DIRECT	GO:0005654~nucleoplasm	298	30.1925	6.9389e-80	SRRT_MOUSE, MSL1_MOUSE, UHRF1_MOUSE, SMC1A_MOUSE, PHC2_MOUSE, TOP2B_MOUSE, COIL_MOUSE, RB15B_MOUSE, SOX4_MOUSE, RPB1_MOUSE, SR140_MOUSE, DDX21_MOUSE, NOC2L_MOUSE, PDIP3_MOUSE, RBM14_MOUSE, PHAX_MOUSE, SRSF1_MOUSE, CHAP1_MOUSE, SUZ12_MOUSE, TADBP_MOUSE, NOP56_MOUSE, SMD3_MOUSE, TRRAP_MOUSE, MEN1_MOUSE, HNRL1_MOUSE, TPX2_MOUSE, H4_MOUSE, TADA1_MOUSE, EHMT1_MOUSE, SRRM1_MOUSE, RBM5_MOUSE, LARP7_MOUS…	951	1943	19725	3.18112	4.0315e-77	1.34383e-77	1.02031e-76
GOTERM_CC_DIRECT	GO:0005730~nucleolus	237	24.0122	8.06606e-118	NOL7_MOUSE, RPA34_MOUSE, TOP2B_MOUSE, COIL_MOUSE, EXOSX_MOUSE, RBM4B_MOUSE, RPB1_MOUSE, DDX21_MOUSE, PLK1_MOUSE, NOC2L_MOUSE, DDX54_MOUSE, RBM14_MOUSE, EXOS4_MOUSE, WDR46_MOUSE, TFP11_MOUSE, NUSAP_MOUSE, SUZ12_MOUSE, DDX52_MOUSE, NOP56_MOUSE, NOP2_MOUSE, STAU2_MOUSE, KRI1_MOUSE, ERI1_MOUSE, NOL9_MOUSE, SPF27_MOUSE, RL12_MOUSE, TMA16_MOUSE, NPA1P_MOUSE, RRP1_MOUSE, EED_MOUSE, PNKP_MOUSE, MED1_MOUS…	951	855	19725	5.74935	4.68638e-115	2.34319e-115	1.18605e-114
GOTERM_CC_DIRECT	GO:0005622~intracellular	100	10.1317	0.00815088	SMC6_MOUSE, M4K3_MOUSE, AGAP1_MOUSE, MK04_MOUSE, RL8_MOUSE, EXOSX_MOUSE, RLA2_MOUSE, PRP19_MOUSE, UIF_MOUSE, TRI27_MOUSE, AGAP3_MOUSE, PARD3_MOUSE, RS4X_MOUSE, TFP11_MOUSE, IF2H_MOUSE, RL9_MOUSE, TRI46_MOUSE, RS19_MOUSE, MAST4_MOUSE, SMAD9_MOUSE, IF2G_MOUSE, RL23A_MOUSE, H1T_MOUSE, COPE_MOUSE, RL30_MOUSE, GTPB2_MOUSE, SMRC1_MOUSE, RS8_MOUSE, KPCD3_MOUSE, RL3_MOUSE, SMAD2_MOUSE, DOCK7_MOUSE, RL27A…	951	1621	19725	1.27954	0.991392	0.0584151	11.3384
GOTERM_CC_DIRECT	GO:0030529~intracellular ribonucleoprotein complex	97	9.82776	9.54443e-50	NUCL_MOUSE, RL8_MOUSE, RLA2_MOUSE, IF2B1_MOUSE, NHP2_MOUSE, MPP10_MOUSE, RT30_MOUSE, RS4X_MOUSE, STAU1_MOUSE, RL9_MOUSE, NOP56_MOUSE, RS19_MOUSE, SMD3_MOUSE, HNRL1_MOUSE, RM44_MOUSE, RUVB1_MOUSE, RL23A_MOUSE, LARP7_MOUSE, RL12_MOUSE, NPM_MOUSE, RL4_MOUSE, TF3C1_MOUSE, RL30_MOUSE, LA_MOUSE, DDX4_MOUSE, RS8_MOUSE, HNRPQ_MOUSE, RL3_MOUSE, HNRPD_MOUSE, KC1A_MOUSE, RL7_MOUSE, RS6_MOUSE, RL27A_MOUSE, P…	951	322	19725	6.24816	5.54531e-47	1.38633e-47	1.40343e-46
GOTERM_CC_DIRECT	GO:0005856~cytoskeleton	91	9.21986	7.47977e-07	MAP9_MOUSE, STRBP_MOUSE, MACF1_MOUSE, C2D1A_MOUSE, RGAP1_MOUSE, DCLK2_MOUSE, MAP1A_MOUSE, CKP2L_MOUSE, CENPE_MOUSE, TAOK2_MOUSE, AKAP5_MOUSE, E41LB_MOUSE, CAMP3_MOUSE, TTLL4_MOUSE, PLK1_MOUSE, PRP19_MOUSE, KIF2B_MOUSE, KIF2C_MOUSE, KIF22_MOUSE, WDR47_MOUSE, PARD3_MOUSE, MAST1_MOUSE, MARK1_MOUSE, CHAP1_MOUSE, NUSAP_MOUSE, KIF2A_MOUSE, KI21B_MOUSE, FRM4A_MOUSE, JKIP1_MOUSE, KC1D_MOUSE, PP2AA_MOUSE,…	951	1109	19725	1.70195	0.000434481	1.40185e-05	0.00109983
GOTERM_CC_DIRECT	GO:0005694~chromosome	89	9.01722	4.4631e-40	SMC6_MOUSE, CTCF_MOUSE, PHF2_MOUSE, H14_MOUSE, H2A1H_MOUSE, H12_MOUSE, SMC1A_MOUSE, CENPE_MOUSE, TOP2B_MOUSE, DHX36_MOUSE, ASH1L_MOUSE, MK67I_MOUSE, H2A3_MOUSE, H15_MOUSE, EAF6_MOUSE, DDX27_MOUSE, MPP10_MOUSE, PLK1_MOUSE, TE2IP_MOUSE, KIF2C_MOUSE, KIF2B_MOUSE, POGZ_MOUSE, H2A2B_MOUSE, EHMT2_MOUSE, H2A1F_MOUSE, H2A1K_MOUSE, EST1A_MOUSE, CHAP1_MOUSE, NUSAP_MOUSE, SUZ12_MOUSE, KANL1_MOUSE, MDC1_MOUS…	951	341	19725	5.41342	2.59306e-37	5.18612e-38	6.56263e-37
GOTERM_CC_DIRECT	GO:0016607~nuclear speck	65	6.58561	7.43088e-35	SMC6_MOUSE, CDK13_MOUSE, LC7L3_MOUSE, NXF1_MOUSE, CBX2_MOUSE, CDC5L_MOUSE, RU17_MOUSE, GPTC2_MOUSE, RBM27_MOUSE, SART3_MOUSE, PP1G_MOUSE, PR40B_MOUSE, PRP19_MOUSE, UIF_MOUSE, SON_MOUSE, ALKB5_MOUSE, PDIP3_MOUSE, FA76B_MOUSE, PRP4_MOUSE, SRSF1_MOUSE, NONO_MOUSE, TFP11_MOUSE, TADBP_MOUSE, DDX46_MOUSE, WBP11_MOUSE, CHTOP_MOUSE, DSRAD_MOUSE, PLRG1_MOUSE, RBM4_MOUSE, SRRM1_MOUSE, SRSF2_MOUSE, PRP31_MO…	951	204	19725	6.60876	4.31734e-32	6.16763e-33	1.09265e-31
GOTERM_CC_DIRECT	GO:0005840~ribosome	52	5.26849	3.73363e-24	RL8_MOUSE, RLA2_MOUSE, RM12_MOUSE, RM49_MOUSE, RT30_MOUSE, RL21_MOUSE, RS4X_MOUSE, RS30_MOUSE, RL9_MOUSE, RS14_MOUSE, RS19_MOUSE, RL13A_MOUSE, RM44_MOUSE, HSP7E_MOUSE, IF2A_MOUSE, RL23A_MOUSE, RL13_MOUSE, RM21_MOUSE, RL12_MOUSE, TMA16_MOUSE, RL10_MOUSE, RS21_MOUSE, RL4_MOUSE, RS15A_MOUSE, RS23_MOUSE, RL30_MOUSE, RL31_MOUSE, RS26_MOUSE, RL18A_MOUSE, RM11_MOUSE, RL22L_MOUSE, RS8_MOUSE, RS7_MOUSE, R…	951	193	19725	5.58834	2.16924e-21	2.41026e-22	5.49e-21
GOTERM_CC_DIRECT	GO:0043234~protein complex	48	4.86322	0.00164205	SMAD1_MOUSE, PTRF_MOUSE, UBP10_MOUSE, HNRPC_MOUSE, TR112_MOUSE, DNMT1_MOUSE, NH2L1_MOUSE, SMRC2_MOUSE, AP2A1_MOUSE, HIRA_MOUSE, AKAP5_MOUSE, SPF45_MOUSE, WDR6_MOUSE, HDAC6_MOUSE, P66B_MOUSE, 41_MOUSE, SDC1_MOUSE, VPS72_MOUSE, SUH_MOUSE, GSK3B_MOUSE, SMRC1_MOUSE, TOP2A_MOUSE, NUFP1_MOUSE, PARD3_MOUSE, RFC1_MOUSE, CHD8_MOUSE, SMAD2_MOUSE, KPCI_MOUSE, MEN1_MOUSE, MYO1E_MOUSE, DIXC1_MOUSE, ARHG2_MOUS…	951	624	19725	1.59549	0.615117	0.0141499	2.38752
GOTERM_CC_DIRECT	GO:0005681~spliceosomal complex	46	4.66059	1.19326e-25	ROA2_MOUSE, PABP1_MOUSE, U1SBP_MOUSE, SNUT1_MOUSE, RBM28_MOUSE, CDC5L_MOUSE, RU17_MOUSE, ROA1_MOUSE, HNRPC_MOUSE, SF3B1_MOUSE, SPF45_MOUSE, RBM22_MOUSE, SF3A3_MOUSE, PRP19_MOUSE, DDX41_MOUSE, SREK1_MOUSE, HNRPQ_MOUSE, LSM2_MOUSE, SRSF1_MOUSE, U2AF1_MOUSE, PRP4_MOUSE, RU2A_MOUSE, TFP11_MOUSE, SNUT2_MOUSE, SNW1_MOUSE, SK2L2_MOUSE, SMD3_MOUSE, SPF30_MOUSE, WBP11_MOUSE, PLRG1_MOUSE, PRPF3_MOUSE, AQR_…	951	138	19725	6.91377	6.93286e-23	8.66607e-24	1.7546e-22
GOTERM_CC_DIRECT	GO:0005874~microtubule	46	4.66059	4.70068e-10	MAP9_MOUSE, MACF1_MOUSE, PRC1_MOUSE, CAMP2_MOUSE, WDR43_MOUSE, MAP1A_MOUSE, DCLK2_MOUSE, KIFC1_MOUSE, CENPE_MOUSE, DLG1_MOUSE, KI20B_MOUSE, HDAC6_MOUSE, CAMP3_MOUSE, TTLL4_MOUSE, EMAL1_MOUSE, KIF2B_MOUSE, KIF2C_MOUSE, KIF22_MOUSE, GSK3B_MOUSE, WDR47_MOUSE, DYHC1_MOUSE, KIF27_MOUSE, MARK4_MOUSE, NUSAP_MOUSE, KIF2A_MOUSE, KI21B_MOUSE, EMAL4_MOUSE, JKIP1_MOUSE, TIAM1_MOUSE, STAU2_MOUSE, TPX2_MOUSE, …	951	335	19725	2.84806	2.73109e-07	1.30052e-08	6.91197e-07
GOTERM_CC_DIRECT	GO:0005925~focal adhesion	44	4.45795	5.39473e-07	LIPB1_MOUSE, RL23_MOUSE, NPM_MOUSE, PABP1_MOUSE, RL4_MOUSE, RL8_MOUSE, NUMB_MOUSE, RL30_MOUSE, PP1G_MOUSE, RL31_MOUSE, RLA2_MOUSE, SDC1_MOUSE, RS8_MOUSE, KIF22_MOUSE, PP1B_MOUSE, RS7_MOUSE, RS4X_MOUSE, RL3_MOUSE, RS2_MOUSE, AATF_MOUSE, E41L5_MOUSE, G3BP1_MOUSE, PPIB_MOUSE, RL9_MOUSE, RS14_MOUSE, RL7_MOUSE, RS15_MOUSE, RS19_MOUSE, MDC1_MOUSE, DOCK7_MOUSE, GRK5_MOUSE, RL13A_MOUSE, DIXC1_MOUSE, ARHG…	951	395	19725	2.31043	0.000313385	1.0808e-05	0.000793249
GOTERM_CC_DIRECT	GO:0000790~nuclear chromatin	38	3.85005	7.80444e-11	UHRF1_MOUSE, H2A1H_MOUSE, TAF5_MOUSE, HNRPC_MOUSE, SMRC2_MOUSE, HIRA_MOUSE, SP1_MOUSE, TYY1_MOUSE, H2A3_MOUSE, H2AW_MOUSE, P66B_MOUSE, SMRD3_MOUSE, AKAP8_MOUSE, SMRC1_MOUSE, POGZ_MOUSE, H2A2B_MOUSE, CBX8_MOUSE, EHMT2_MOUSE, H2A1F_MOUSE, H2A1K_MOUSE, SMAD2_MOUSE, SLX4_MOUSE, H2AJ_MOUSE, TAF1_MOUSE, MEN1_MOUSE, SMCA1_MOUSE, H2AY_MOUSE, H2A1_MOUSE, H13_MOUSE, MECP2_MOUSE, PP1RA_MOUSE, H2A2C_MOUSE, S…	951	228	19725	3.45689	4.53438e-08	2.5191e-09	1.14758e-07
GOTERM_CC_DIRECT	GO:0005813~centrosome	33	3.34347	0.0120805	NPM_MOUSE, CAMP2_MOUSE, WDR43_MOUSE, CKP2L_MOUSE, CCDC8_MOUSE, KI20B_MOUSE, VPS4B_MOUSE, FTM_MOUSE, HDAC6_MOUSE, CAMP3_MOUSE, DHX9_MOUSE, EAF6_MOUSE, PLK1_MOUSE, GSK3B_MOUSE, PHAX_MOUSE, DYHC1_MOUSE, AATF_MOUSE, MARK4_MOUSE, KIF2A_MOUSE, SPICE_MOUSE, KC1A_MOUSE, CPSF5_MOUSE, KC1D_MOUSE, UBR4_MOUSE, H2AY_MOUSE, CLAP1_MOUSE, TOPB1_MOUSE, CEP78_MOUSE, BRSK1_MOUSE, VPS4A_MOUSE, NDEL1_MOUSE, CE170_MOU…	951	436	19725	1.56987	0.999143	0.0825122	16.3656
GOTERM_CC_DIRECT	GO:0071013~catalytic step 2 spliceosome	30	3.03951	6.26204e-16	ROA2_MOUSE, PABP1_MOUSE, SNUT1_MOUSE, CDC5L_MOUSE, ROA1_MOUSE, RBM8A_MOUSE, HNRPC_MOUSE, SF3B1_MOUSE, RBM22_MOUSE, SF3A3_MOUSE, PRP19_MOUSE, DDX41_MOUSE, HNRPQ_MOUSE, LSM2_MOUSE, RU2A_MOUSE, SRSF1_MOUSE, TFP11_MOUSE, SNW1_MOUSE, SK2L2_MOUSE, SMD3_MOUSE, PLRG1_MOUSE, AQR_MOUSE, SRRM1_MOUSE, CATIN_MOUSE, SPF27_MOUSE, HNRH1_MOUSE, HNRPF_MOUSE, IF4A3_MOUSE, DHX8_MOUSE, SRRM2_MOUSE	951	96	19725	6.48166	3.87024e-13	3.21965e-14	9.76996e-13
GOTERM_CC_DIRECT	GO:0000786~nucleosome	30	3.03951	3.04789e-14	H14_MOUSE, H2A1H_MOUSE, H12_MOUSE, H2B1H_MOUSE, H2A3_MOUSE, H15_MOUSE, SHPRH_MOUSE, H2AW_MOUSE, H2B1B_MOUSE, H2A2B_MOUSE, H2A1F_MOUSE, H2A1K_MOUSE, HP1B3_MOUSE, H2B2B_MOUSE, H2AJ_MOUSE, H2B1K_MOUSE, H2AY_MOUSE, H4_MOUSE, H2A1_MOUSE, H13_MOUSE, H2B1M_MOUSE, H2B3A_MOUSE, H1T_MOUSE, H2A2C_MOUSE, H2A2A_MOUSE, H2B2E_MOUSE, H10_MOUSE, H2B1P_MOUSE, H2AX_MOUSE, H2B1A_MOUSE	951	110	19725	5.65672	1.77386e-11	1.36446e-12	4.48974e-11
GOTERM_CC_DIRECT	GO:0000775~chromosome, centromeric region	29	2.9382	1.59549e-10	CTCF_MOUSE, PHF2_MOUSE, SMC1A_MOUSE, CENPE_MOUSE, HJURP_MOUSE, EAF6_MOUSE, PLK1_MOUSE, KIF2B_MOUSE, KIF2C_MOUSE, CHAP1_MOUSE, KC1A_MOUSE, KANL1_MOUSE, PP2AA_MOUSE, LRWD1_MOUSE, PP2AB_MOUSE, CLAP1_MOUSE, SEPT6_MOUSE, CENPB_MOUSE, CENPQ_MOUSE, FBX28_MOUSE, CENPV_MOUSE, CLAP2_MOUSE, HELLS_MOUSE, ELYS_MOUSE, CENPU_MOUSE, NDEL1_MOUSE, CI114_MOUSE, FMR1_MOUSE, NDE1_MOUSE	951	142	19725	4.2359	9.26977e-08	4.87882e-09	2.34603e-07
GOTERM_CC_DIRECT	GO:0015630~microtubule cytoskeleton	27	2.73556	3.77168e-08	MAST2_MOUSE, MAP9_MOUSE, STRBP_MOUSE, PRC1_MOUSE, MACF1_MOUSE, RBM39_MOUSE, CENPE_MOUSE, KI20B_MOUSE, PLK1_MOUSE, KIF2B_MOUSE, KIF2C_MOUSE, DGCR8_MOUSE, MARK4_MOUSE, KPCI_MOUSE, EMAL4_MOUSE, JKIP1_MOUSE, TPX2_MOUSE, EMAL2_MOUSE, APC2_MOUSE, KI18A_MOUSE, MYCB2_MOUSE, MA7D1_MOUSE, CENPV_MOUSE, MK03_MOUSE, DYST_MOUSE, TRI18_MOUSE, RPB3_MOUSE	951	158	19725	3.5444	2.19132e-05	8.76539e-07	5.54595e-05
GOTERM_CC_DIRECT	GO:0022625~cytosolic large ribosomal subunit	26	2.63425	1.12456e-12	RL23_MOUSE, RL4_MOUSE, RL8_MOUSE, RL30_MOUSE, RL31_MOUSE, RLA2_MOUSE, RL18A_MOUSE, RL22L_MOUSE, RL21_MOUSE, RL3_MOUSE, RL34_MOUSE, RL9_MOUSE, RL7_MOUSE, RL13A_MOUSE, RL27A_MOUSE, RL23A_MOUSE, RL13_MOUSE, RL10A_MOUSE, RL26_MOUSE, SURF6_MOUSE, RL12_MOUSE, RL10_MOUSE, RLA1_MOUSE, RL36_MOUSE, RL14_MOUSE, RL19_MOUSE	951	93	19725	5.79865	6.53361e-10	4.66687e-11	1.65356e-09
GOTERM_CC_DIRECT	GO:0000776~kinetochore	26	2.63425	4.49999e-10	KAT8_MOUSE, PHF2_MOUSE, WDR43_MOUSE, SMC1A_MOUSE, CENPE_MOUSE, EAF6_MOUSE, PLK1_MOUSE, KIF2C_MOUSE, KIF2B_MOUSE, CHAP1_MOUSE, KC1A_MOUSE, KANL1_MOUSE, LRWD1_MOUSE, CLAP1_MOUSE, SEPT6_MOUSE, KI18A_MOUSE, FBX28_MOUSE, PB1_MOUSE, SIN3A_MOUSE, CENPV_MOUSE, CLAP2_MOUSE, ELYS_MOUSE, CENPU_MOUSE, NDEL1_MOUSE, CI114_MOUSE, NDE1_MOUSE	951	120	19725	4.49395	2.6145e-07	1.30725e-08	6.61688e-07
GOTERM_CC_DIRECT	GO:0005913~cell-cell adherens junction	26	2.63425	0.00968775	PUF60_MOUSE, UBP8_MOUSE, LIPB1_MOUSE, NOP56_MOUSE, EIF2A_MOUSE, C2D1A_MOUSE, KC1D_MOUSE, HCFC1_MOUSE, DDX6_MOUSE, MARK2_MOUSE, NUMB_MOUSE, DLG1_MOUSE, DAB2P_MOUSE, IF2G_MOUSE, RUVB1_MOUSE, DDX3X_MOUSE, TRI25_MOUSE, RS26_MOUSE, TGM1_MOUSE, DHX29_MOUSE, FMNL2_MOUSE, PAIRB_MOUSE, PARD3_MOUSE, LARP1_MOUSE, RS2_MOUSE, RL14_MOUSE	951	314	19725	1.71743	0.996504	0.0674453	13.3372
GOTERM_CC_DIRECT	GO:0000784~nuclear chromosome, telomeric region	24	2.43161	3.68079e-08	SLX4_MOUSE, THOC1_MOUSE, MEN1_MOUSE, H2AY_MOUSE, RFA1_MOUSE, LA_MOUSE, H4_MOUSE, NAT10_MOUSE, PP1RA_MOUSE, H2AW_MOUSE, XPF_MOUSE, MCM5_MOUSE, H2B1B_MOUSE, NHP2_MOUSE, THOC2_MOUSE, TE2IP_MOUSE, CDC73_MOUSE, TERF2_MOUSE, WDR82_MOUSE, PP1B_MOUSE, RPB2_MOUSE, H2A1K_MOUSE, TFP11_MOUSE, H2B1A_MOUSE	951	127	19725	3.91962	2.13851e-05	8.91057e-07	5.4123e-05
GOTERM_CC_DIRECT	GO:0032040~small-subunit processome	22	2.22898	1.04428e-18	NOP14_MOUSE, FBLL1_MOUSE, UTP20_MOUSE, NOP56_MOUSE, RRP5_MOUSE, UT14A_MOUSE, SAS10_MOUSE, NH2L1_MOUSE, TBL3_MOUSE, U3IP2_MOUSE, UTP18_MOUSE, PWP2_MOUSE, NEP1_MOUSE, MPP10_MOUSE, DIEXF_MOUSE, WDR3_MOUSE, NOL6_MOUSE, FBRL_MOUSE, RS7_MOUSE, NOP58_MOUSE, IMP4_MOUSE, WDR46_MOUSE	951	37	19725	12.3327	6.06724e-16	6.06724e-17	1.53552e-15
GOTERM_CC_DIRECT	GO:0000785~chromatin	22	2.22898	7.97187e-07	MED1_MOUSE, SNW1_MOUSE, MEN1_MOUSE, H2AY_MOUSE, NIPBL_MOUSE, SF3B1_MOUSE, PARG_MOUSE, RCOR2_MOUSE, PP1RA_MOUSE, H2AW_MOUSE, PLK1_MOUSE, SIN3A_MOUSE, KIF22_MOUSE, PDS5B_MOUSE, TNC18_MOUSE, ANR17_MOUSE, WDR82_MOUSE, MAGD1_MOUSE, H2AX_MOUSE, ELYS_MOUSE, SCC4_MOUSE, F111A_MOUSE	951	128	19725	3.56492	0.000463058	1.44738e-05	0.00117219
GOTERM_CC_DIRECT	GO:0031965~nuclear membrane	21	2.12766	0.00599109	GRK5_MOUSE, STAU2_MOUSE, RRP12_MOUSE, SCAI_MOUSE, LYRIC_MOUSE, FZR_MOUSE, MRT4_MOUSE, NOG1_MOUSE, TEX10_MOUSE, PLRG1_MOUSE, REPI1_MOUSE, RT15_MOUSE, PHF8_MOUSE, Z354C_MOUSE, WDR3_MOUSE, TNC18_MOUSE, TRI27_MOUSE, YBOX1_MOUSE, ELYS_MOUSE, FA76B_MOUSE, CE170_MOUSE	951	224	19725	1.9445	0.969539	0.0448989	8.4568
GOTERM_CC_DIRECT	GO:0000777~condensed chromosome kinetochore	20	2.02634	1.3262e-08	KC1A_MOUSE, KANL1_MOUSE, PHF2_MOUSE, LRWD1_MOUSE, HJURP_MOUSE, PP1G_MOUSE, CLAP1_MOUSE, SEPT6_MOUSE, FBX28_MOUSE, EAF6_MOUSE, KIF2B_MOUSE, KIF2C_MOUSE, CLAP2_MOUSE, CENPV_MOUSE, ELYS_MOUSE, CENPU_MOUSE, NDEL1_MOUSE, CI114_MOUSE, CHAP1_MOUSE, NDE1_MOUSE	951	84	19725	4.93841	7.70519e-06	3.35009e-07	1.95007e-05
GOTERM_CC_DIRECT	GO:0071339~MLL1 complex	19	1.92503	1.34677e-17	RING2_MOUSE, MCRS1_MOUSE, KAT8_MOUSE, KANL1_MOUSE, TAF1_MOUSE, BAP18_MOUSE, HCFC1_MOUSE, TEX10_MOUSE, RUVB1_MOUSE, RBBP5_MOUSE, SENP3_MOUSE, PRP31_MOUSE, PELP1_MOUSE, MGAP_MOUSE, LAS1L_MOUSE, ASH2L_MOUSE, TAF6_MOUSE, TAF9_MOUSE, CHD8_MOUSE	951	28	19725	14.0745	7.82472e-15	7.11338e-16	1.98031e-14
GOTERM_CC_DIRECT	GO:0016363~nuclear matrix	19	1.92503	1.20971e-06	THOC1_MOUSE, NPM_MOUSE, SNW1_MOUSE, UHRF1_MOUSE, MEN1_MOUSE, SRPK1_MOUSE, MATR3_MOUSE, SF3B1_MOUSE, KIN17_MOUSE, TYY1_MOUSE, RUVB1_MOUSE, SRRM1_MOUSE, AKAP8_MOUSE, SCAF8_MOUSE, PR40A_MOUSE, ELYS_MOUSE, NUFP1_MOUSE, BLM_MOUSE, NONO_MOUSE	951	100	19725	3.94085	0.000702598	2.06717e-05	0.00177877
GOTERM_CC_DIRECT	GO:0005819~spindle	19	1.92503	1.07328e-05	NUSAP_MOUSE, SPICE_MOUSE, PRC1_MOUSE, KC1D_MOUSE, TPX2_MOUSE, ARHG2_MOUSE, NSUN2_MOUSE, SEPT6_MOUSE, PLK1_MOUSE, KIF2B_MOUSE, PRP19_MOUSE, MA7D1_MOUSE, KIF22_MOUSE, PARD3_MOUSE, NDEL1_MOUSE, CE170_MOUSE, DIDO1_MOUSE, NDE1_MOUSE, CHAP1_MOUSE	951	116	19725	3.39729	0.00621642	0.000138564	0.0157806
GOTERM_CC_DIRECT	GO:0015030~Cajal body	18	1.82371	7.67992e-11	DDX46_MOUSE, FBLL1_MOUSE, SNUT1_MOUSE, SPF30_MOUSE, SART3_MOUSE, COIL_MOUSE, PRPF3_MOUSE, DKC1_MOUSE, NHP2_MOUSE, TOE1_MOUSE, PRP31_MOUSE, FBRL_MOUSE, NOP58_MOUSE, PHAX_MOUSE, LSG1_MOUSE, PRP4_MOUSE, FMR1_MOUSE, SRRM2_MOUSE	951	50	19725	7.46688	4.46204e-08	2.62473e-09	1.12927e-07
GOTERM_CC_DIRECT	GO:0014069~postsynaptic density	18	1.82371	0.0703683	MACF1_MOUSE, MAP1A_MOUSE, PP2AA_MOUSE, TIAM1_MOUSE, AKAP5_MOUSE, DLG1_MOUSE, ARHG2_MOUSE, DCLK1_MOUSE, HOME3_MOUSE, HOME2_MOUSE, 41_MOUSE, SYGP1_MOUSE, HOME1_MOUSE, GSK3B_MOUSE, DYST_MOUSE, CNKR2_MOUSE, MINK1_MOUSE, FMR1_MOUSE	951	239	19725	1.56211	1	0.359976	65.7991
GOTERM_CC_DIRECT	GO:0000781~chromosome, telomeric region	17	1.72239	2.934e-07	SMC6_MOUSE, THOC1_MOUSE, SETX_MOUSE, LRWD1_MOUSE, PP1G_MOUSE, DHX36_MOUSE, PP1RA_MOUSE, XPF_MOUSE, TE2IP_MOUSE, SMC5_MOUSE, WDR82_MOUSE, TERF2_MOUSE, PP1B_MOUSE, H2AX_MOUSE, RPB2_MOUSE, EST1A_MOUSE, BLM_MOUSE	951	73	19725	4.83017	0.000170451	6.08804e-06	0.000431421
GOTERM_CC_DIRECT	GO:0030687~preribosome, large subunit precursor	16	1.62107	1.22821e-12	WDR12_MOUSE, EBP2_MOUSE, RRP15_MOUSE, PESC_MOUSE, RRP1B_MOUSE, SSF1_MOUSE, MRT4_MOUSE, BOP1_MOUSE, TEX10_MOUSE, RLA2_MOUSE, RRS1_MOUSE, NIP7_MOUSE, LAS1L_MOUSE, RLA1_MOUSE, RRP1_MOUSE, WDR37_MOUSE	951	30	19725	11.062	7.13607e-10	4.75738e-11	1.80602e-09
GOTERM_CC_DIRECT	GO:0010494~cytoplasmic stress granule	16	1.62107	5.39685e-11	NUFP2_MOUSE, STAU1_MOUSE, PABP1_MOUSE, RC3H1_MOUSE, STAU2_MOUSE, DDX6_MOUSE, CAPR1_MOUSE, DDX3X_MOUSE, IF2A_MOUSE, RBM4_MOUSE, IF2B1_MOUSE, ATX2_MOUSE, YBOX1_MOUSE, CIRBP_MOUSE, G3BP1_MOUSE, FMR1_MOUSE	951	37	19725	8.96922	3.13557e-08	1.95973e-09	7.93563e-08
GOTERM_CC_DIRECT	GO:0022627~cytosolic small ribosomal subunit	16	1.62107	6.62744e-08	RS21_MOUSE, RS14_MOUSE, RS15A_MOUSE, RS19_MOUSE, RS15_MOUSE, RS23_MOUSE, RS6_MOUSE, DDX3X_MOUSE, RS26_MOUSE, RS5_MOUSE, RS8_MOUSE, RSSA_MOUSE, RS7_MOUSE, RS4X_MOUSE, RS2_MOUSE, RS30_MOUSE	951	58	19725	5.72174	3.85047e-05	1.42613e-06	9.74511e-05
GOTERM_CC_DIRECT	GO:0016605~PML body	15	1.51976	0.000246342	SMC6_MOUSE, PIAS2_MOUSE, CDK9_MOUSE, HIRA_MOUSE, RFA1_MOUSE, TOP3A_MOUSE, PIAS1_MOUSE, TOPB1_MOUSE, TDG_MOUSE, TRI27_MOUSE, SMC5_MOUSE, AGAP3_MOUSE, C8AP2_MOUSE, UBP7_MOUSE, BLM_MOUSE	951	98	19725	3.17469	0.133369	0.00246493	0.361615
GOTERM_CC_DIRECT	GO:0005815~microtubule organizing center	15	1.51976	0.0186312	CPSF5_MOUSE, C2D1A_MOUSE, RBM39_MOUSE, LRWD1_MOUSE, RBBP6_MOUSE, KI18A_MOUSE, KIF2B_MOUSE, CLAP2_MOUSE, BIRC6_MOUSE, RS7_MOUSE, CENPU_MOUSE, LAS1L_MOUSE, NDEL1_MOUSE, MARK4_MOUSE, NDE1_MOUSE	951	156	19725	1.99436	0.999982	0.118029	24.1598
GOTERM_CC_DIRECT	GO:0005844~polysome	14	1.41844	6.57508e-08	AGO1_MOUSE, MCRS1_MOUSE, RL7_MOUSE, FXR2_MOUSE, RS6_MOUSE, DRG1_MOUSE, MSI2H_MOUSE, FXR1_MOUSE, ATX2_MOUSE, MSI1H_MOUSE, RS4X_MOUSE, AGO2_MOUSE, FMR1_MOUSE, YBOX2_MOUSE	951	43	19725	6.75299	3.82005e-05	1.46928e-06	9.66812e-05
GOTERM_CC_DIRECT	GO:0000788~nuclear nucleosome	13	1.31712	7.34369e-07	H2B2B_MOUSE, H2B1K_MOUSE, H2B1C_MOUSE, H2B1H_MOUSE, H2B1M_MOUSE, H2B3A_MOUSE, H2A3_MOUSE, H2B1B_MOUSE, H2B3B_MOUSE, H2B2E_MOUSE, H2B1F_MOUSE, H2B1P_MOUSE, H2B1A_MOUSE	951	44	19725	6.12812	0.000426578	1.42222e-05	0.00107983
GOTERM_CC_DIRECT	GO:0005871~kinesin complex	13	1.31712	5.03371e-06	KIF2A_MOUSE, KI21B_MOUSE, KIFC1_MOUSE, CENPE_MOUSE, KI20B_MOUSE, KIF7_MOUSE, KI18A_MOUSE, KIF2C_MOUSE, KIF2B_MOUSE, KIF22_MOUSE, KIF27_MOUSE, NDEL1_MOUSE, NDE1_MOUSE	951	52	19725	5.18533	0.00292032	6.80115e-05	0.00740141
GOTERM_CC_DIRECT	GO:0031519~PcG protein complex	12	1.21581	1.21191e-08	RING2_MOUSE, CBX4_MOUSE, CSK21_MOUSE, CBX6_MOUSE, CBX2_MOUSE, PHC3_MOUSE, PHC2_MOUSE, KDM2B_MOUSE, CBX8_MOUSE, CSK22_MOUSE, TYY1_MOUSE, PHC1_MOUSE	951	26	19725	9.57292	7.04115e-06	3.20053e-07	1.78201e-05
GOTERM_CC_DIRECT	GO:0000922~spindle pole	12	1.21581	0.0140247	TOPB1_MOUSE, KIF2A_MOUSE, PRC1_MOUSE, PLK1_MOUSE, PP2AA_MOUSE, CLAP2_MOUSE, CKP2L_MOUSE, TPX2_MOUSE, BIRC6_MOUSE, PP2AB_MOUSE, VPS4A_MOUSE, VPS4B_MOUSE	951	107	19725	2.32613	0.999727	0.0930707	18.7534
GOTERM_CC_DIRECT	GO:0005923~bicellular tight junction	12	1.21581	0.0539837	FTM_MOUSE, KPCI_MOUSE, ECT2_MOUSE, FRM4A_MOUSE, MAGI1_MOUSE, ANK3_MOUSE, LYRIC_MOUSE, DLG1_MOUSE, PARD3_MOUSE, E41LB_MOUSE, ARHG2_MOUSE, ASH1L_MOUSE	951	132	19725	1.88557	1	0.292981	55.7811
GOTERM_CC_DIRECT	GO:0015935~small ribosomal subunit	11	1.11449	1.56769e-06	RS21_MOUSE, RS26_MOUSE, NPM_MOUSE, RS15_MOUSE, RS5_MOUSE, RS23_MOUSE, RS6_MOUSE, RSSA_MOUSE, RS4X_MOUSE, RS2_MOUSE, RS30_MOUSE	951	32	19725	7.12983	0.000910412	2.53004e-05	0.00230513
GOTERM_CC_DIRECT	GO:0000793~condensed chromosome	11	1.11449	2.15256e-06	SMCA5_MOUSE, CTCF_MOUSE, CNDD3_MOUSE, AKAP8_MOUSE, PESC_MOUSE, H2AY_MOUSE, TOP2A_MOUSE, BAZ1B_MOUSE, RFA1_MOUSE, TOP3B_MOUSE, CHAP1_MOUSE	951	33	19725	6.91377	0.00124986	3.38005e-05	0.00316512
GOTERM_CC_DIRECT	GO:0000792~heterochromatin	11	1.11449	3.91017e-06	RING2_MOUSE, UHRF1_MOUSE, CBX6_MOUSE, CBX2_MOUSE, PHC2_MOUSE, DDX6_MOUSE, CBX8_MOUSE, RRP1B_MOUSE, DNMT1_MOUSE, TOP2B_MOUSE, MECP2_MOUSE	951	35	19725	6.5187	0.00226923	5.82499e-05	0.00574943
GOTERM_CC_DIRECT	GO:0000932~cytoplasmic mRNA processing body	11	1.11449	0.00280241	AGO1_MOUSE, MEX3B_MOUSE, AGO3_MOUSE, RC3H1_MOUSE, DDX6_MOUSE, MOV10_MOUSE, XRN1_MOUSE, CAPR1_MOUSE, RC3H2_MOUSE, AGO2_MOUSE, LSM2_MOUSE	951	74	19725	3.08317	0.804165	0.0227029	4.04252
GOTERM_CC_DIRECT	GO:0035327~transcriptionally active chromatin	10	1.01317	9.11877e-07	EXOS3_MOUSE, AFF4_MOUSE, WDR61_MOUSE, H12_MOUSE, CTR9_MOUSE, PELP1_MOUSE, EXOSX_MOUSE, PCID2_MOUSE, PSIP1_MOUSE, EXOS4_MOUSE	951	24	19725	8.64222	0.00052966	1.60544e-05	0.00134083
GOTERM_CC_DIRECT	GO:0000123~histone acetyltransferase complex	10	1.01317	1.364e-06	OGT1_MOUSE, ELP1_MOUSE, KAT7_MOUSE, MCRS1_MOUSE, EAF6_MOUSE, KAT8_MOUSE, KANL1_MOUSE, TRRAP_MOUSE, HCFC1_MOUSE, ELP3_MOUSE	951	25	19725	8.29653	0.00079217	2.26422e-05	0.00200563
GOTERM_CC_DIRECT	GO:0036464~cytoplasmic ribonucleoprotein granule	10	1.01317	4.04634e-06	STAU1_MOUSE, DHX9_MOUSE, PABP1_MOUSE, NUCL_MOUSE, DDX3Y_MOUSE, RS6_MOUSE, RS4X_MOUSE, DDX3L_MOUSE, FMR1_MOUSE, DDX3X_MOUSE	951	28	19725	7.40762	0.00234817	5.87715e-05	0.00594965
GOTERM_CC_DIRECT	GO:0071011~precatalytic spliceosome	9	0.911854	3.68939e-05	U1SBP_MOUSE, SPF27_MOUSE, SON_MOUSE, SMD3_MOUSE, PRP31_MOUSE, RU17_MOUSE, NH2L1_MOUSE, LSM2_MOUSE, PLRG1_MOUSE	951	28	19725	6.66685	0.0212076	0.000428623	0.0542358
GOTERM_CC_DIRECT	GO:0000794~condensed nuclear chromosome	9	0.911854	0.00106236	TOPB1_MOUSE, H1T_MOUSE, AGO3_MOUSE, DNLI3_MOUSE, RRS1_MOUSE, NOL6_MOUSE, H2AX_MOUSE, RFA1_MOUSE, MK67I_MOUSE	951	44	19725	4.24254	0.460739	0.00945588	1.55079
GOTERM_CC_DIRECT	GO:0072686~mitotic spindle	9	0.911854	0.00165961	MAP9_MOUSE, TADA3_MOUSE, ECT2_MOUSE, EMAL4_MOUSE, KIF22_MOUSE, RGAP1_MOUSE, KIFC1_MOUSE, CLAP2_MOUSE, EMAL2_MOUSE	951	47	19725	3.97174	0.61903	0.0140915	2.41277
GOTERM_CC_DIRECT	GO:0000228~nuclear chromosome	9	0.911854	0.00362937	EXOS9_MOUSE, MSH3_MOUSE, BAZ1A_MOUSE, SETX_MOUSE, FIGL1_MOUSE, H2AY_MOUSE, TOP2A_MOUSE, H4_MOUSE, BLM_MOUSE	951	53	19725	3.52211	0.879065	0.028914	5.206
GOTERM_CC_DIRECT	GO:0000178~exosome (RNase complex)	8	0.810537	2.69257e-06	EXOS3_MOUSE, EXOS9_MOUSE, SK2L2_MOUSE, EXOS6_MOUSE, EXOS7_MOUSE, EXOSX_MOUSE, EXOS2_MOUSE, EXOS4_MOUSE	951	15	19725	11.062	0.00156316	4.11671e-05	0.00395913
GOTERM_CC_DIRECT	GO:0071004~U2-type prespliceosome	8	0.810537	4.58755e-06	LC7L2_MOUSE, LC7L3_MOUSE, LUC7L_MOUSE, RU17_MOUSE, U2AF2_MOUSE, PR40A_MOUSE, SF3B1_MOUSE, PR40B_MOUSE	951	16	19725	10.3707	0.00266182	6.50069e-05	0.0067454
GOTERM_CC_DIRECT	GO:0015934~large ribosomal subunit	8	0.810537	7.47444e-06	NPM_MOUSE, RL10A_MOUSE, RL4_MOUSE, RL26_MOUSE, RL8_MOUSE, RL13A_MOUSE, RL27A_MOUSE, RBM3_MOUSE	951	17	19725	9.76062	0.00433325	9.86921e-05	0.01099
GOTERM_CC_DIRECT	GO:0005669~transcription factor TFIID complex	8	0.810537	5.3026e-05	XPF_MOUSE, TAF1_MOUSE, TAF5_MOUSE, TAF3_MOUSE, TAF2_MOUSE, TAF9B_MOUSE, TAF6_MOUSE, TAF9_MOUSE	951	22	19725	7.5423	0.0303392	0.000592304	0.0779421
GOTERM_CC_DIRECT	GO:0005697~telomerase holoenzyme complex	8	0.810537	5.3026e-05	DKC1_MOUSE, NAT10_MOUSE, NHP2_MOUSE, GNL3L_MOUSE, SMD3_MOUSE, NVL_MOUSE, HNRPC_MOUSE, EST1A_MOUSE	951	22	19725	7.5423	0.0303392	0.000592304	0.0779421
GOTERM_CC_DIRECT	GO:0019013~viral nucleocapsid	8	0.810537	5.3026e-05	HNRH1_MOUSE, SMD3_MOUSE, RU17_MOUSE, ROA1_MOUSE, U2AF2_MOUSE, HNRPD_MOUSE, U2AF1_MOUSE, RU2A_MOUSE	951	22	19725	7.5423	0.0303392	0.000592304	0.0779421
GOTERM_CC_DIRECT	GO:0032587~ruffle membrane	8	0.810537	0.0858245	MACF1_MOUSE, PKHO1_MOUSE, TIAM1_MOUSE, CLAP2_MOUSE, SPT13_MOUSE, ARHG2_MOUSE, E41L5_MOUSE, PI51A_MOUSE	951	79	19725	2.10039	1	0.412563	73.2717
GOTERM_CC_DIRECT	GO:0035102~PRC1 complex	7	0.70922	4.60805e-06	RING2_MOUSE, CBX4_MOUSE, CBX2_MOUSE, PHC3_MOUSE, PHC2_MOUSE, CBX8_MOUSE, PHC1_MOUSE	951	11	19725	13.199	0.0026737	6.37428e-05	0.00677555
GOTERM_CC_DIRECT	GO:0000177~cytoplasmic exosome (RNase complex)	7	0.70922	1.57462e-05	EXOS3_MOUSE, EXOS9_MOUSE, EXOS6_MOUSE, GTPB1_MOUSE, EXOS7_MOUSE, EXOS2_MOUSE, EXOS4_MOUSE	951	13	19725	11.1684	0.00910689	0.000194632	0.023151
GOTERM_CC_DIRECT	GO:0000974~Prp19 complex	7	0.70922	2.6432e-05	RBM22_MOUSE, SPF27_MOUSE, PRP19_MOUSE, CDC5L_MOUSE, U2AF2_MOUSE, PLRG1_MOUSE, RPB1_MOUSE	951	14	19725	10.3707	0.0152399	0.00031989	0.0388591
GOTERM_CC_DIRECT	GO:0033276~transcription factor TFTC complex	7	0.70922	2.6432e-05	TADA3_MOUSE, TRRAP_MOUSE, TAF5_MOUSE, TAF2_MOUSE, TAF9B_MOUSE, TAF6_MOUSE, TAF9_MOUSE	951	14	19725	10.3707	0.0152399	0.00031989	0.0388591
GOTERM_CC_DIRECT	GO:0005847~mRNA cleavage and polyadenylation specificity factor complex	7	0.70922	2.6432e-05	CPSF3_MOUSE, KC1A_MOUSE, WDR33_MOUSE, FIP1_MOUSE, CPSF1_MOUSE, CPSF2_MOUSE, PI51A_MOUSE	951	14	19725	10.3707	0.0152399	0.00031989	0.0388591
GOTERM_CC_DIRECT	GO:0000176~nuclear exosome (RNase complex)	7	0.70922	2.6432e-05	EXOS3_MOUSE, EXOS9_MOUSE, EXOS6_MOUSE, EXOS7_MOUSE, EXOSX_MOUSE, EXOS2_MOUSE, EXOS4_MOUSE	951	14	19725	10.3707	0.0152399	0.00031989	0.0388591
GOTERM_CC_DIRECT	GO:0005662~DNA replication factor A complex	7	0.70922	4.22583e-05	PURB_MOUSE, PURA_MOUSE, SPF27_MOUSE, PRP19_MOUSE, CDC5L_MOUSE, RFA1_MOUSE, PLRG1_MOUSE	951	15	19725	9.67928	0.0242536	0.000481307	0.0621194
GOTERM_CC_DIRECT	GO:0090544~BAF-type complex	7	0.70922	9.61623e-05	SMRD1_MOUSE, SMRD3_MOUSE, SMCE1_MOUSE, PB1_MOUSE, SMRC1_MOUSE, SMRC2_MOUSE, BRD7_MOUSE	951	17	19725	8.54055	0.0543408	0.00101536	0.141306
GOTERM_CC_DIRECT	GO:0035267~NuA4 histone acetyltransferase complex	7	0.70922	0.00019404	EAF6_MOUSE, EP400_MOUSE, MO4L1_MOUSE, MO4L2_MOUSE, TRRAP_MOUSE, DMAP1_MOUSE, RUVB1_MOUSE	951	19	19725	7.64154	0.106625	0.00201134	0.284942
GOTERM_CC_DIRECT	GO:0005685~U1 snRNP	7	0.70922	0.00019404	LC7L2_MOUSE, LC7L3_MOUSE, LUC7L_MOUSE, SMD3_MOUSE, RU17_MOUSE, PR40A_MOUSE, PR40B_MOUSE	951	19	19725	7.64154	0.106625	0.00201134	0.284942
GOTERM_CC_DIRECT	GO:0035145~exon-exon junction complex	7	0.70922	0.000471339	RBM8A_MOUSE, IF4A3_MOUSE, PDIP3_MOUSE, ACINU_MOUSE, SRSF1_MOUSE, TR150_MOUSE, EST1A_MOUSE	951	22	19725	6.59951	0.239602	0.00455481	0.690833
GOTERM_CC_DIRECT	GO:0046540~U4/U6 x U5 tri-snRNP complex	7	0.70922	0.00098857	SNUT1_MOUSE, PRP31_MOUSE, SART3_MOUSE, NH2L1_MOUSE, LSM2_MOUSE, PRP4_MOUSE, PRPF3_MOUSE	951	25	19725	5.80757	0.437095	0.00893862	1.44381
GOTERM_CC_DIRECT	GO:0042645~mitochondrial nucleoid	7	0.70922	0.0244896	DNJA3_MOUSE, DDX28_MOUSE, GRSF1_MOUSE, RPOM_MOUSE, DHX30_MOUSE, TFB1M_MOUSE, FAKD2_MOUSE	951	47	19725	3.08913	0.999999	0.14944	30.5513
GOTERM_CC_DIRECT	GO:0043198~dendritic shaft	7	0.70922	0.0725445	HOME1_MOUSE, SYGP1_MOUSE, GSK3B_MOUSE, STAU2_MOUSE, AKAP5_MOUSE, ARHG2_MOUSE, FMR1_MOUSE	951	61	19725	2.38015	1	0.36605	66.9576
GOTERM_CC_DIRECT	GO:0005643~nuclear pore	7	0.70922	0.0922169	IMA3_MOUSE, GLE1_MOUSE, NXT1_MOUSE, NXF1_MOUSE, TMM33_MOUSE, ELYS_MOUSE, PCID2_MOUSE	951	65	19725	2.23368	1	0.429999	75.892
GOTERM_CC_DIRECT	GO:0031428~box C/D snoRNP complex	6	0.607903	1.27153e-05	FBLL1_MOUSE, NOP56_MOUSE, FBRL_MOUSE, NOP58_MOUSE, NH2L1_MOUSE, U3IP2_MOUSE	951	8	19725	15.556	0.00736044	0.000160588	0.0186952
GOTERM_CC_DIRECT	GO:0035770~ribonucleoprotein granule	6	0.607903	2.7471e-05	HNRPL_MOUSE, FXR1_MOUSE, DDX28_MOUSE, GRSF1_MOUSE, DHX30_MOUSE, FAKD2_MOUSE	951	9	19725	13.8275	0.0158342	0.000325679	0.0403862
GOTERM_CC_DIRECT	GO:0016442~RISC complex	6	0.607903	9.28831e-05	AGO1_MOUSE, TRBP2_MOUSE, AGO3_MOUSE, DICER_MOUSE, DDX6_MOUSE, AGO2_MOUSE	951	11	19725	11.3134	0.0525372	0.0009989	0.13649
GOTERM_CC_DIRECT	GO:0071564~npBAF complex	6	0.607903	0.000238644	SMRD1_MOUSE, PHF10_MOUSE, SMRD3_MOUSE, SMCE1_MOUSE, SMRC1_MOUSE, SMRC2_MOUSE	951	13	19725	9.57292	0.129484	0.00242983	0.350334
GOTERM_CC_DIRECT	GO:0045120~pronucleus	6	0.607903	0.00035654	HNRPL_MOUSE, TAF1_MOUSE, EZH2_MOUSE, HNRPC_MOUSE, BLM_MOUSE, EED_MOUSE	951	14	19725	8.88914	0.187132	0.00350548	0.522984
GOTERM_CC_DIRECT	GO:0030914~STAGA complex	6	0.607903	0.00035654	TADA3_MOUSE, TAF6L_MOUSE, SP130_MOUSE, TRRAP_MOUSE, TAF9_MOUSE, TADA1_MOUSE	951	14	19725	8.88914	0.187132	0.00350548	0.522984
GOTERM_CC_DIRECT	GO:0035098~ESC/E(Z) complex	6	0.607903	0.00071769	H2AW_MOUSE, SUZ12_MOUSE, EZH2_MOUSE, H2AY_MOUSE, EED_MOUSE, JARD2_MOUSE	951	16	19725	7.778	0.341063	0.00670528	1.05013
GOTERM_CC_DIRECT	GO:0008023~transcription elongation factor complex	6	0.607903	0.00417717	ELP1_MOUSE, AFF4_MOUSE, ELOA1_MOUSE, ELP3_MOUSE, CDK9_MOUSE, NUFP1_MOUSE	951	23	19725	5.41078	0.912141	0.0323309	5.96946
GOTERM_CC_DIRECT	GO:0035097~histone methyltransferase complex	6	0.607903	0.0072474	RBBP5_MOUSE, MEN1_MOUSE, WDR82_MOUSE, NSD1_MOUSE, ASH2L_MOUSE, JARD2_MOUSE	951	26	19725	4.78646	0.98539	0.0534051	10.1434
GOTERM_CC_DIRECT	GO:0005689~U12-type spliceosomal complex	6	0.607903	0.00854867	RBM40_MOUSE, U1SBP_MOUSE, SMD3_MOUSE, DHX15_MOUSE, YBOX1_MOUSE, SF3B1_MOUSE	951	27	19725	4.60918	0.993182	0.0604475	11.8598
GOTERM_CC_DIRECT	GO:0032993~protein-DNA complex	6	0.607903	0.0153615	SUZ12_MOUSE, MED1_MOUSE, SUH_MOUSE, CDC5L_MOUSE, KDM5A_MOUSE, SP1_MOUSE	951	31	19725	4.01445	0.999876	0.100409	20.3583
GOTERM_CC_DIRECT	GO:0005762~mitochondrial large ribosomal subunit	6	0.607903	0.0311452	RM12_MOUSE, RM11_MOUSE, RM21_MOUSE, RM20_MOUSE, RM49_MOUSE, RM47_MOUSE	951	37	19725	3.36346	1	0.182916	37.2021
GOTERM_CC_DIRECT	GO:0005876~spindle microtubule	6	0.607903	0.0458265	NUSAP_MOUSE, KIF2A_MOUSE, PLK1_MOUSE, KC1D_MOUSE, TPX2_MOUSE, CLAP1_MOUSE	951	41	19725	3.03532	1	0.256395	49.8309
GOTERM_CC_DIRECT	GO:0032154~cleavage furrow	6	0.607903	0.0744118	SEPT6_MOUSE, ECT2_MOUSE, MEN1_MOUSE, RGAP1_MOUSE, PP1G_MOUSE, NDE1_MOUSE	951	47	19725	2.64783	1	0.370707	67.9225
GOTERM_CC_DIRECT	GO:0016604~nuclear body	6	0.607903	0.0977817	RING2_MOUSE, CBX4_MOUSE, PIAS2_MOUSE, LYRIC_MOUSE, UBP7_MOUSE, PHC1_MOUSE	951	51	19725	2.44016	1	0.446737	77.9761
GOTERM_CC_DIRECT	GO:0070761~pre-snoRNP complex	5	0.506586	7.41896e-05	NOP56_MOUSE, NOP58_MOUSE, NUFP1_MOUSE, BCD1_MOUSE, TAF9_MOUSE	951	6	19725	17.2844	0.0421899	0.000812985	0.109034
GOTERM_CC_DIRECT	GO:0030688~preribosome, small subunit precursor	5	0.506586	7.41896e-05	NOB1_MOUSE, LTV1_MOUSE, RRP1B_MOUSE, TSR1_MOUSE, RRP1_MOUSE	951	6	19725	17.2844	0.0421899	0.000812985	0.109034
GOTERM_CC_DIRECT	GO:0070937~CRD-mediated mRNA stability complex	5	0.506586	7.41896e-05	IF2B1_MOUSE, DHX9_MOUSE, YBOX1_MOUSE, HNRPQ_MOUSE, CSDE1_MOUSE	951	6	19725	17.2844	0.0421899	0.000812985	0.109034
GOTERM_CC_DIRECT	GO:0070578~RISC-loading complex	5	0.506586	0.000554491	AGO1_MOUSE, TRBP2_MOUSE, AGO3_MOUSE, DICER_MOUSE, AGO2_MOUSE	951	9	19725	11.523	0.275482	0.00526883	0.812243
GOTERM_CC_DIRECT	GO:0030686~90S preribosome	5	0.506586	0.000888979	UTP20_MOUSE, SRFB1_MOUSE, RSSA_MOUSE, RS7_MOUSE, WDR46_MOUSE	951	10	19725	10.3707	0.40353	0.00816846	1.29924
GOTERM_CC_DIRECT	GO:0000791~euchromatin	5	0.506586	0.000888979	OGT1_MOUSE, RING2_MOUSE, UHRF1_MOUSE, CBX2_MOUSE, RRP1B_MOUSE	951	10	19725	10.3707	0.40353	0.00816846	1.29924
GOTERM_CC_DIRECT	GO:1990023~mitotic spindle midzone	5	0.506586	0.00134389	KI18A_MOUSE, MAP9_MOUSE, EMAL1_MOUSE, CENPE_MOUSE, KI20B_MOUSE	951	11	19725	9.42787	0.542201	0.0117685	1.95799
GOTERM_CC_DIRECT	GO:0000346~transcription export complex	5	0.506586	0.00193938	THOC1_MOUSE, THOC2_MOUSE, NXF1_MOUSE, CHTOP_MOUSE, PDIP3_MOUSE	951	12	19725	8.64222	0.676279	0.0162131	2.81411
GOTERM_CC_DIRECT	GO:0016514~SWI/SNF complex	5	0.506586	0.00269526	SMRD1_MOUSE, SMRD3_MOUSE, SMCE1_MOUSE, SMRC1_MOUSE, SMRC2_MOUSE	951	13	19725	7.97743	0.791551	0.0221518	3.8908
GOTERM_CC_DIRECT	GO:0016580~Sin3 complex	5	0.506586	0.00363075	CSK21_MOUSE, MO4L1_MOUSE, PHF12_MOUSE, SIN3B_MOUSE, SIN3A_MOUSE	951	14	19725	7.40762	0.879162	0.0285344	5.20793
GOTERM_CC_DIRECT	GO:0000124~SAGA complex	5	0.506586	0.00363075	AT7L3_MOUSE, TADA3_MOUSE, TAF9B_MOUSE, TAF9_MOUSE, TADA1_MOUSE	951	14	19725	7.40762	0.879162	0.0285344	5.20793
GOTERM_CC_DIRECT	GO:0071565~nBAF complex	5	0.506586	0.00363075	SMRD1_MOUSE, SMRD3_MOUSE, SMCE1_MOUSE, SMRC1_MOUSE, SMRC2_MOUSE	951	14	19725	7.40762	0.879162	0.0285344	5.20793
GOTERM_CC_DIRECT	GO:0005721~pericentric heterochromatin	5	0.506586	0.00476423	LRWD1_MOUSE, H2AY_MOUSE, DNMT1_MOUSE, HELLS_MOUSE, BAZ1B_MOUSE	951	15	19725	6.91377	0.937628	0.0363191	6.78127
GOTERM_CC_DIRECT	GO:0005732~small nucleolar ribonucleoprotein complex	5	0.506586	0.00769351	DKC1_MOUSE, NHP2_MOUSE, MPP10_MOUSE, NOP56_MOUSE, NOP58_MOUSE	951	17	19725	6.10039	0.988748	0.0559049	10.7353
GOTERM_CC_DIRECT	GO:0005657~replication fork	5	0.506586	0.0139671	UHRF1_MOUSE, DNMT1_MOUSE, H2AX_MOUSE, BLM_MOUSE, DMAP1_MOUSE	951	20	19725	5.18533	0.999718	0.0937672	18.6836
GOTERM_CC_DIRECT	GO:0005796~Golgi lumen	5	0.506586	0.0166097	GPC2_MOUSE, SDC1_MOUSE, VTNC_MOUSE, AGRIN_MOUSE, GPC1_MOUSE	951	21	19725	4.93841	0.999941	0.106987	21.83
GOTERM_CC_DIRECT	GO:0001673~male germ cell nucleus	5	0.506586	0.02278	TOPB1_MOUSE, TERF2_MOUSE, H2AX_MOUSE, RFA1_MOUSE, BLM_MOUSE	951	23	19725	4.50898	0.999998	0.141132	28.7401
GOTERM_CC_DIRECT	GO:0005761~mitochondrial ribosome	5	0.506586	0.0301755	RM12_MOUSE, RT15_MOUSE, RM20_MOUSE, RM49_MOUSE, RM47_MOUSE	951	25	19725	4.14826	1	0.179466	36.2715
GOTERM_CC_DIRECT	GO:0005719~nuclear euchromatin	5	0.506586	0.0541971	H12_MOUSE, H10_MOUSE, ASH2L_MOUSE, H13_MOUSE, RPB1_MOUSE	951	30	19725	3.45689	1	0.291357	55.9275
GOTERM_CC_DIRECT	GO:0019897~extrinsic component of plasma membrane	5	0.506586	0.0860184	UBP8_MOUSE, DNJA3_MOUSE, NUMB_MOUSE, FMR1_MOUSE, H2B1A_MOUSE	951	35	19725	2.96305	1	0.410133	73.3549

## Sheet: GO Molecular Function
Category	Term	Count	%	PValue	Genes	List Total	Pop Hits	Pop Total	Fold Enrichment	Bonferroni	Benjamini	FDR
GOTERM_MF_DIRECT	GO:0044822~poly(A) RNA binding	366	37.0821	1.81729e-202	SRRT_MOUSE, SYYC_MOUSE, NOL7_MOUSE, NOP9_MOUSE, H12_MOUSE, RPA34_MOUSE, SMC1A_MOUSE, SYHM_MOUSE, EXOSX_MOUSE, RB15B_MOUSE, RBM26_MOUSE, DHX36_MOUSE, RBM4B_MOUSE, RPB1_MOUSE, SR140_MOUSE, DDX21_MOUSE, NOC2L_MOUSE, ALKB5_MOUSE, DDX54_MOUSE, PDIP3_MOUSE, RBM14_MOUSE, SRSF1_MOUSE, WDR46_MOUSE, NUSAP_MOUSE, DDX52_MOUSE, PPIB_MOUSE, STAU1_MOUSE, TADBP_MOUSE, DDX46_MOUSE, NOP56_MOUSE, NOP2_MOUSE, SMD3_M…	937	1136	17488	6.01317	1.32299e-199	1.32299e-199	2.75497e-199
GOTERM_MF_DIRECT	GO:0005515~protein binding	311	31.5096	2.17251e-12	SRRT_MOUSE, UHRF1_MOUSE, H12_MOUSE, RPA34_MOUSE, PHC2_MOUSE, COIL_MOUSE, DLG1_MOUSE, DHX36_MOUSE, RPB1_MOUSE, DDX21_MOUSE, TRBP2_MOUSE, PKHO1_MOUSE, PLK1_MOUSE, FIZ1_MOUSE, EXOS4_MOUSE, TFP11_MOUSE, SUZ12_MOUSE, STAU1_MOUSE, TADBP_MOUSE, NET1_MOUSE, MEN1_MOUSE, RC3H1_MOUSE, PP2AA_MOUSE, TPX2_MOUSE, AP1M1_MOUSE, EHMT1_MOUSE, DNLI3_MOUSE, SRSF2_MOUSE, STRAP_MOUSE, RL12_MOUSE, CENPU_MOUSE, UBP16_MOU…	937	4091	17488	1.41883	1.58157e-09	1.21659e-10	3.29344e-09
GOTERM_MF_DIRECT	GO:0000166~nucleotide binding	244	24.7214	9.54098e-40	SRRT_MOUSE, SYYC_MOUSE, M4K3_MOUSE, SMC1A_MOUSE, AGAP1_MOUSE, MK04_MOUSE, CENPE_MOUSE, SYHM_MOUSE, TOP2B_MOUSE, EXOSX_MOUSE, RB15B_MOUSE, RBM26_MOUSE, RBM4B_MOUSE, DHX36_MOUSE, SR140_MOUSE, SHPRH_MOUSE, DDX21_MOUSE, PLK1_MOUSE, RIOK1_MOUSE, DDX54_MOUSE, SRPK3_MOUSE, PDIP3_MOUSE, RBM14_MOUSE, SRSF1_MOUSE, DDX52_MOUSE, TADBP_MOUSE, DDX46_MOUSE, GRK5_MOUSE, IF2G_MOUSE, DCAKD_MOUSE, NOL9_MOUSE, DHX29…	937	1934	17488	2.35469	6.94584e-37	2.31528e-37	1.44639e-36
GOTERM_MF_DIRECT	GO:0003723~RNA binding	239	24.2148	1.91653e-119	SYYC_MOUSE, NOP9_MOUSE, EXOSX_MOUSE, ASCC1_MOUSE, RB15B_MOUSE, RBM26_MOUSE, RBM4B_MOUSE, DHX36_MOUSE, PR40B_MOUSE, SR140_MOUSE, DDX21_MOUSE, TRBP2_MOUSE, DDX54_MOUSE, PDIP3_MOUSE, RBM14_MOUSE, PHAX_MOUSE, CPSF2_MOUSE, EXOS4_MOUSE, SRSF1_MOUSE, SUZ12_MOUSE, STAU1_MOUSE, DDX52_MOUSE, TADBP_MOUSE, DDX46_MOUSE, NOP2_MOUSE, SMD3_MOUSE, HNRL1_MOUSE, STAU2_MOUSE, RC3H1_MOUSE, RM44_MOUSE, ERI1_MOUSE, SRR…	937	784	17488	5.68961	1.39523e-116	6.97617e-117	2.90542e-116
GOTERM_MF_DIRECT	GO:0003677~DNA binding	222	22.4924	1.97119e-32	SRRT_MOUSE, UHRF1_MOUSE, H12_MOUSE, PHC2_MOUSE, TOP2B_MOUSE, DHX36_MOUSE, SOX4_MOUSE, RPB1_MOUSE, SHPRH_MOUSE, FBX21_MOUSE, H2A1K_MOUSE, TFP11_MOUSE, NUSAP_MOUSE, TADBP_MOUSE, TF3C2_MOUSE, MEN1_MOUSE, H4_MOUSE, H1T_MOUSE, REPI1_MOUSE, SRRM1_MOUSE, DNLI3_MOUSE, PHC3_MOUSE, H2B1P_MOUSE, TAF6_MOUSE, MED1_MOUSE, THOC1_MOUSE, PAPD5_MOUSE, ELOA1_MOUSE, NKRF_MOUSE, TF3C1_MOUSE, HJURP_MOUSE, SMRC2_MOUSE,…	937	1851	17488	2.23845	1.43503e-29	2.87006e-30	2.98828e-29
GOTERM_MF_DIRECT	GO:0046872~metal ion binding	201	20.3647	0.0437493	UHRF1_MOUSE, PHC2_MOUSE, AGAP1_MOUSE, TOP2B_MOUSE, RBM4B_MOUSE, RBM26_MOUSE, RPB1_MOUSE, SHPRH_MOUSE, RIOK1_MOUSE, FIZ1_MOUSE, ALKB5_MOUSE, CHAP1_MOUSE, SUZ12_MOUSE, PP2AA_MOUSE, RC3H1_MOUSE, REPI1_MOUSE, ERI1_MOUSE, EHMT1_MOUSE, RBM5_MOUSE, DNLI3_MOUSE, PHC3_MOUSE, P66A_MOUSE, KDM6B_MOUSE, UBP16_MOUSE, PAPD5_MOUSE, KAT8_MOUSE, PHF12_MOUSE, FIGL1_MOUSE, DZIP3_MOUSE, SP1_MOUSE, TOE1_MOUSE, DPOE1_M…	937	3352	17488	1.11916	1	0.321387	49.2458
GOTERM_MF_DIRECT	GO:0003676~nucleic acid binding	171	17.3252	3.66356e-32	CTCF_MOUSE, NUCL_MOUSE, RBM28_MOUSE, SLTM_MOUSE, PRD10_MOUSE, ASCC1_MOUSE, EXOSX_MOUSE, RB15B_MOUSE, RBM4B_MOUSE, RBM26_MOUSE, DHX36_MOUSE, TYY1_MOUSE, IF2B1_MOUSE, SR140_MOUSE, TRA2B_MOUSE, DDX21_MOUSE, SF3A3_MOUSE, REXO1_MOUSE, I20L2_MOUSE, FIZ1_MOUSE, DDX54_MOUSE, PDIP3_MOUSE, RBM14_MOUSE, SRSF1_MOUSE, TFP11_MOUSE, CHAP1_MOUSE, SMCA5_MOUSE, DDX52_MOUSE, TADBP_MOUSE, RBMS3_MOUSE, DDX46_MOUSE, K…	937	1227	17488	2.60107	2.66707e-29	4.44512e-30	5.55388e-29
GOTERM_MF_DIRECT	GO:0005524~ATP binding	156	15.8055	7.11005e-16	SMC6_MOUSE, SYYC_MOUSE, M4K3_MOUSE, SMC1A_MOUSE, CENPE_MOUSE, MK04_MOUSE, SYHM_MOUSE, TOP2B_MOUSE, DHX36_MOUSE, SHPRH_MOUSE, DDX21_MOUSE, PLK1_MOUSE, KIF2C_MOUSE, KIF22_MOUSE, RIOK1_MOUSE, TOP2A_MOUSE, DDX54_MOUSE, SRPK3_MOUSE, MARK1_MOUSE, CHD8_MOUSE, E2AK2_MOUSE, KIF2A_MOUSE, SMCA5_MOUSE, DDX52_MOUSE, DDX46_MOUSE, MAST4_MOUSE, GRK5_MOUSE, DDX3L_MOUSE, RUVB1_MOUSE, KI18A_MOUSE, DCAKD_MOUSE, NOL9…	937	1510	17488	1.92818	4.84945e-13	4.85167e-14	1.0103e-12
GOTERM_MF_DIRECT	GO:0016787~hydrolase activity	105	10.6383	0.00644587	MOGS_MOUSE, EXOSX_MOUSE, DHX36_MOUSE, SHPRH_MOUSE, DDX21_MOUSE, HDAC6_MOUSE, REXO1_MOUSE, I20L2_MOUSE, DDX54_MOUSE, EST1A_MOUSE, CHD8_MOUSE, SMCA5_MOUSE, DDX52_MOUSE, DDX46_MOUSE, LACTB_MOUSE, PP2AA_MOUSE, DDX3L_MOUSE, PP2AB_MOUSE, RM44_MOUSE, RUVB1_MOUSE, ERI1_MOUSE, PPM1D_MOUSE, DHX29_MOUSE, UBP16_MOUSE, PNKP_MOUSE, EP400_MOUSE, FIGL1_MOUSE, DDX50_MOUSE, MCM5_MOUSE, DDX18_MOUSE, DDX4_MOUSE, PAR…	937	1533	17488	1.27834	0.990975	0.0698668	9.33822
GOTERM_MF_DIRECT	GO:0016740~transferase activity	104	10.537	0.00158384	CPT1A_MOUSE, M4K3_MOUSE, MK04_MOUSE, PRD10_MOUSE, DNMT1_MOUSE, RPB1_MOUSE, RPC2_MOUSE, PLK1_MOUSE, CHSS2_MOUSE, RIOK1_MOUSE, SRPK3_MOUSE, MARK1_MOUSE, E2AK2_MOUSE, NOP2_MOUSE, MAST4_MOUSE, GRK5_MOUSE, NOL9_MOUSE, EHMT1_MOUSE, PI51A_MOUSE, PNKP_MOUSE, MAST2_MOUSE, SBK1_MOUSE, KAT8_MOUSE, PAPD5_MOUSE, CD11B_MOUSE, NSD2_MOUSE, CDKAL_MOUSE, CSK22_MOUSE, STT3B_MOUSE, NSUN2_MOUSE, CDK17_MOUSE, TGM1_MOU…	937	1446	17488	1.34235	0.684611	0.0237539	2.37433
GOTERM_MF_DIRECT	GO:0003682~chromatin binding	87	8.81459	2.6677e-24	MSL1_MOUSE, CHD1_MOUSE, CTCF_MOUSE, ADNP_MOUSE, CBX2_MOUSE, SIN3B_MOUSE, HCFC1_MOUSE, SMC1A_MOUSE, DNMT1_MOUSE, NIPBL_MOUSE, TOP2B_MOUSE, SF3B1_MOUSE, CRML_MOUSE, ASH1L_MOUSE, TEX10_MOUSE, TICRR_MOUSE, SMRD3_MOUSE, SUH_MOUSE, NOC2L_MOUSE, HDGR2_MOUSE, TOP2A_MOUSE, PELP1_MOUSE, RPB2_MOUSE, NONO_MOUSE, PHC1_MOUSE, JARD2_MOUSE, CHD8_MOUSE, SUZ12_MOUSE, TRRAP_MOUSE, MEN1_MOUSE, LRWD1_MOUSE, NSD1_MOUS…	937	471	17488	3.44746	1.94208e-21	2.7744e-22	4.04417e-21
GOTERM_MF_DIRECT	GO:0008270~zinc ion binding	85	8.61196	0.000853332	TTC3_MOUSE, PHF2_MOUSE, UHRF1_MOUSE, PHC2_MOUSE, DNMT1_MOUSE, RC3H2_MOUSE, KDM4B_MOUSE, ASH1L_MOUSE, RBM4B_MOUSE, SHPRH_MOUSE, TRI25_MOUSE, HDAC6_MOUSE, SF3A3_MOUSE, TRI27_MOUSE, EHMT2_MOUSE, PHC1_MOUSE, NFX1_MOUSE, TRI46_MOUSE, PHF10_MOUSE, RC3H1_MOUSE, MBB1A_MOUSE, NSD1_MOUSE, MIB2_MOUSE, MEX3D_MOUSE, TOP3A_MOUSE, TF2B_MOUSE, RBM4_MOUSE, TUT4_MOUSE, SRSF7_MOUSE, MYCB2_MOUSE, EHMT1_MOUSE, TRI41_…	937	1114	17488	1.42408	0.462857	0.0140255	1.28585
GOTERM_MF_DIRECT	GO:0016301~kinase activity	54	5.47112	0.00307722	P52K_MOUSE, M4K3_MOUSE, CDK13_MOUSE, DCLK2_MOUSE, MK04_MOUSE, TAOK2_MOUSE, PLK1_MOUSE, GSK3B_MOUSE, RIOK1_MOUSE, SRPK3_MOUSE, MAST1_MOUSE, MARK1_MOUSE, MINK1_MOUSE, E2AK2_MOUSE, KPCD1_MOUSE, MAST4_MOUSE, KC1D_MOUSE, TRRAP_MOUSE, GRK5_MOUSE, SRPK1_MOUSE, MELK_MOUSE, KC1E_MOUSE, MAST3_MOUSE, DGKZ_MOUSE, NOL9_MOUSE, STRAP_MOUSE, PI51A_MOUSE, MAST2_MOUSE, PNKP_MOUSE, SBK1_MOUSE, CD11B_MOUSE, SRPK2_MO…	937	672	17488	1.49977	0.893932	0.0379453	4.56473
GOTERM_MF_DIRECT	GO:0004386~helicase activity	53	5.36981	1.4939e-32	CHD1_MOUSE, HELZ_MOUSE, DHX36_MOUSE, DHX40_MOUSE, SHPRH_MOUSE, DDX21_MOUSE, DDX27_MOUSE, DDX51_MOUSE, DDX54_MOUSE, G3BP1_MOUSE, CHD8_MOUSE, SMCA5_MOUSE, DDX52_MOUSE, DDX46_MOUSE, DDX3L_MOUSE, RUVB1_MOUSE, DHX57_MOUSE, DDX47_MOUSE, DHX29_MOUSE, DDX3Y_MOUSE, DDX10_MOUSE, HELLS_MOUSE, DHX8_MOUSE, BLM_MOUSE, CHD7_MOUSE, EP400_MOUSE, SETX_MOUSE, DDX50_MOUSE, DDX49_MOUSE, DDX3X_MOUSE, DDX55_MOUSE, MCM5…	937	129	17488	7.66808	1.08756e-29	2.71891e-30	2.26473e-29
GOTERM_MF_DIRECT	GO:0003735~structural constituent of ribosome	50	5.06586	4.43695e-14	RL8_MOUSE, RLA2_MOUSE, RM12_MOUSE, RM49_MOUSE, RT30_MOUSE, RL21_MOUSE, RS4X_MOUSE, RS30_MOUSE, RL9_MOUSE, RS14_MOUSE, RS19_MOUSE, RL13A_MOUSE, RL23A_MOUSE, RL13_MOUSE, RM21_MOUSE, RSSA_MOUSE, RL12_MOUSE, RL10_MOUSE, RS21_MOUSE, M2OM_MOUSE, RL23_MOUSE, RS15A_MOUSE, RL4_MOUSE, RS23_MOUSE, RL30_MOUSE, RL31_MOUSE, RS26_MOUSE, RL18A_MOUSE, RM11_MOUSE, RS8_MOUSE, RL22L_MOUSE, RS7_MOUSE, RL3_MOUSE, RS2_…	937	271	17488	3.44351	3.23297e-11	2.93909e-12	6.73239e-11
GOTERM_MF_DIRECT	GO:0042802~identical protein binding	47	4.7619	0.045649	SMAD1_MOUSE, CPT1A_MOUSE, PRC1_MOUSE, UHRF1_MOUSE, FXR2_MOUSE, NUCL_MOUSE, SETX_MOUSE, HCFC1_MOUSE, PHC2_MOUSE, HNRPC_MOUSE, HJURP_MOUSE, COIL_MOUSE, DAB2P_MOUSE, VPS4B_MOUSE, MCM10_MOUSE, GLE1_MOUSE, PRP19_MOUSE, TRA2A_MOUSE, TRI27_MOUSE, NUFP1_MOUSE, SLIT2_MOUSE, NONO_MOUSE, PAPD1_MOUSE, PUF60_MOUSE, KPCD1_MOUSE, TADBP_MOUSE, RBM10_MOUSE, KHDR1_MOUSE, VTNC_MOUSE, RED_MOUSE, BCD1_MOUSE, DRG1_MOU…	937	666	17488	1.31712	1	0.329797	50.753
GOTERM_MF_DIRECT	GO:0004674~protein serine/threonine kinase activity	46	4.66059	1.34211e-05	MAST2_MOUSE, SBK1_MOUSE, CDK13_MOUSE, M4K3_MOUSE, DCLK2_MOUSE, CD11B_MOUSE, SRPK2_MOUSE, MK04_MOUSE, TAOK2_MOUSE, CSK22_MOUSE, MARK2_MOUSE, DCLK1_MOUSE, CDK17_MOUSE, GRK6_MOUSE, PLK1_MOUSE, M4K4_MOUSE, GSK3B_MOUSE, RIOK1_MOUSE, SRPK3_MOUSE, MAST1_MOUSE, KPCD3_MOUSE, MARK3_MOUSE, MARK1_MOUSE, CDK12_MOUSE, MARK4_MOUSE, MINK1_MOUSE, E2AK2_MOUSE, KC1A_MOUSE, KPCD1_MOUSE, KPCI_MOUSE, CSK21_MOUSE, TAF1…	937	430	17488	1.99659	0.00972305	0.000407026	0.0203441
GOTERM_MF_DIRECT	GO:0004672~protein kinase activity	46	4.66059	0.00145151	MAST2_MOUSE, ELP1_MOUSE, SBK1_MOUSE, CDK13_MOUSE, M4K3_MOUSE, DCLK2_MOUSE, CD11B_MOUSE, SRPK2_MOUSE, MK04_MOUSE, TAOK2_MOUSE, CSK22_MOUSE, MARK2_MOUSE, DCLK1_MOUSE, CDK17_MOUSE, GRK6_MOUSE, PLK1_MOUSE, M4K4_MOUSE, GSK3B_MOUSE, SRPK3_MOUSE, MAST1_MOUSE, KPCD3_MOUSE, MARK3_MOUSE, MARK1_MOUSE, CDK12_MOUSE, ERCC3_MOUSE, MARK4_MOUSE, MINK1_MOUSE, E2AK2_MOUSE, KC1A_MOUSE, KPCD1_MOUSE, KPCI_MOUSE, CSK21…	937	529	17488	1.62294	0.652666	0.0222481	2.17799
GOTERM_MF_DIRECT	GO:0003729~mRNA binding	43	4.35664	9.46595e-21	SLBP_MOUSE, RFOX1_MOUSE, PABP1_MOUSE, U1SBP_MOUSE, FXR2_MOUSE, LC7L3_MOUSE, NXF1_MOUSE, IF2B2_MOUSE, RU17_MOUSE, HNRPC_MOUSE, RBM8A_MOUSE, SF3B1_MOUSE, RC3H2_MOUSE, PURB_MOUSE, TRA2B_MOUSE, IF2B1_MOUSE, RS26_MOUSE, RFOX2_MOUSE, THOC2_MOUSE, UIF_MOUSE, HNRPD_MOUSE, RS2_MOUSE, AGO2_MOUSE, SRSF1_MOUSE, G3BP1_MOUSE, YBOX2_MOUSE, CPSF5_MOUSE, G3BP2_MOUSE, RL7_MOUSE, RC3H1_MOUSE, CPSF1_MOUSE, RL13A_MOU…	937	140	17488	5.73246	6.89121e-18	7.65691e-19	1.43502e-17
GOTERM_MF_DIRECT	GO:0046982~protein heterodimerization activity	42	4.25532	0.00872181	SOX6_MOUSE, SMAD1_MOUSE, NPM_MOUSE, FXR2_MOUSE, H2A1H_MOUSE, H2B1H_MOUSE, SMC1A_MOUSE, MK04_MOUSE, TOP2B_MOUSE, TAF9B_MOUSE, SOX4_MOUSE, H2A3_MOUSE, H2AW_MOUSE, H2B1B_MOUSE, HOME1_MOUSE, ALG2_MOUSE, H2A2B_MOUSE, TOP2A_MOUSE, H2A1F_MOUSE, H2A1K_MOUSE, SMAD2_MOUSE, SOX2_MOUSE, H2AJ_MOUSE, TAF1_MOUSE, H2B1K_MOUSE, PP2AA_MOUSE, H2AY_MOUSE, MK06_MOUSE, H2B1M_MOUSE, H2B3A_MOUSE, HOME2_MOUSE, H2A2C_MOUS…	937	521	17488	1.50457	0.9983	0.0847646	12.436
GOTERM_MF_DIRECT	GO:0008017~microtubule binding	39	3.95137	8.02726e-12	MAST2_MOUSE, CLIP3_MOUSE, MACF1_MOUSE, PRC1_MOUSE, HDGR3_MOUSE, CAMP2_MOUSE, WDR43_MOUSE, RGAP1_MOUSE, MAP1A_MOUSE, CENPE_MOUSE, KI20B_MOUSE, HDAC6_MOUSE, CAMP3_MOUSE, EMAL1_MOUSE, PLK1_MOUSE, KIF2B_MOUSE, KIF2C_MOUSE, KIF22_MOUSE, KIF27_MOUSE, MARK4_MOUSE, NUSAP_MOUSE, KIF2A_MOUSE, KI21B_MOUSE, EMAL4_MOUSE, JKIP1_MOUSE, TIAM1_MOUSE, EMAL2_MOUSE, ARHG2_MOUSE, JKIP3_MOUSE, CLAP1_MOUSE, KIF7_MOUSE,…	937	201	17488	3.62134	5.84383e-09	4.17417e-10	1.21691e-08
GOTERM_MF_DIRECT	GO:0019901~protein kinase binding	39	3.95137	0.00263072	SMAD1_MOUSE, RICTR_MOUSE, NPM_MOUSE, PRC1_MOUSE, CDK13_MOUSE, CDC5L_MOUSE, RGAP1_MOUSE, CENPE_MOUSE, MK04_MOUSE, CBLB_MOUSE, AP2A1_MOUSE, DLG1_MOUSE, DAB2P_MOUSE, AKAP5_MOUSE, L2GL1_MOUSE, PLK1_MOUSE, GSK3B_MOUSE, IBTK_MOUSE, PARN_MOUSE, PP1B_MOUSE, LSM2_MOUSE, CDK12_MOUSE, CNKR2_MOUSE, SIN1_MOUSE, CCNK_MOUSE, DNJA3_MOUSE, RS19_MOUSE, PP2AA_MOUSE, RS6_MOUSE, TPX2_MOUSE, H2AY_MOUSE, CDK9_MOUSE, RP…	937	441	17488	1.65054	0.853053	0.0342661	3.91468
GOTERM_MF_DIRECT	GO:0008134~transcription factor binding	36	3.64742	0.000256036	MED1_MOUSE, NPM_MOUSE, KAT8_MOUSE, PIAS2_MOUSE, TAF9B_MOUSE, SP1_MOUSE, BRD7_MOUSE, PIAS1_MOUSE, DDX3X_MOUSE, PURB_MOUSE, RCOR2_MOUSE, RFOX2_MOUSE, SMRD3_MOUSE, SUH_MOUSE, GSK3B_MOUSE, PELP1_MOUSE, HNRPD_MOUSE, TAF9_MOUSE, SMAD2_MOUSE, OGT1_MOUSE, PURA_MOUSE, DNJA3_MOUSE, SOX2_MOUSE, TAF1_MOUSE, RRP5_MOUSE, MBB1A_MOUSE, CDK9_MOUSE, TF2B_MOUSE, MECP2_MOUSE, NFIA_MOUSE, TDG_MOUSE, SIN3A_MOUSE, SMAD…	937	348	17488	1.93074	0.170074	0.0051649	0.387443
GOTERM_MF_DIRECT	GO:0016874~ligase activity	34	3.44478	0.00274257	UBR5_MOUSE, RING2_MOUSE, TTC3_MOUSE, SYYC_MOUSE, UHRF1_MOUSE, PIAS2_MOUSE, SYHM_MOUSE, CBLB_MOUSE, RC3H2_MOUSE, DZIP3_MOUSE, PIAS1_MOUSE, TRI25_MOUSE, SHPRH_MOUSE, TTLL4_MOUSE, PRP19_MOUSE, TRI27_MOUSE, NFX1_MOUSE, RTCB_MOUSE, UBR4_MOUSE, MIB2_MOUSE, HERC2_MOUSE, RBBP6_MOUSE, CBX4_MOUSE, MYCB2_MOUSE, SYNC_MOUSE, TRI41_MOUSE, TRI56_MOUSE, DNLI3_MOUSE, BIRC6_MOUSE, TRIPC_MOUSE, TRI18_MOUSE, SMUF2_M…	937	369	17488	1.7197	0.864575	0.0350726	4.07791
GOTERM_MF_DIRECT	GO:0000978~RNA polymerase II core promoter proximal region sequence-specific DNA binding	33	3.34347	0.00360495	SMAD1_MOUSE, MED1_MOUSE, CTCF_MOUSE, COE1_MOUSE, NRF1_MOUSE, C2D1A_MOUSE, HNRPC_MOUSE, SMRC2_MOUSE, SP1_MOUSE, TYY1_MOUSE, P66B_MOUSE, TCF20_MOUSE, SUH_MOUSE, SMRC1_MOUSE, SSBP2_MOUSE, KLF13_MOUSE, SMAD2_MOUSE, COE3_MOUSE, AGO1_MOUSE, MYEF2_MOUSE, GZF1_MOUSE, LHX2_MOUSE, SSBP3_MOUSE, NFIB_MOUSE, NFIA_MOUSE, COE2_MOUSE, SMCE1_MOUSE, SMAD3_MOUSE, YBOX1_MOUSE, HDGF_MOUSE, CEBPZ_MOUSE, EED_MOUSE, CHD…	937	361	17488	1.70611	0.92786	0.0428729	5.32773
GOTERM_MF_DIRECT	GO:0004004~ATP-dependent RNA helicase activity	31	3.14083	6.81254e-22	DDX50_MOUSE, DHX36_MOUSE, DHX40_MOUSE, DDX3X_MOUSE, DDX49_MOUSE, DDX55_MOUSE, DDX21_MOUSE, DDX27_MOUSE, DHX9_MOUSE, DDX18_MOUSE, DDX51_MOUSE, DDX4_MOUSE, YTDC2_MOUSE, DDX41_MOUSE, DDX54_MOUSE, DHX30_MOUSE, DDX52_MOUSE, DDX46_MOUSE, DDX28_MOUSE, DDX6_MOUSE, DDX3L_MOUSE, DDX56_MOUSE, DHX57_MOUSE, DDX47_MOUSE, DHX29_MOUSE, DDX3Y_MOUSE, DHX15_MOUSE, DDX10_MOUSE, DDX24_MOUSE, IF4A3_MOUSE, DHX8_MOUSE	937	63	17488	9.18378	4.95953e-19	6.19941e-20	1.03277e-18
GOTERM_MF_DIRECT	GO:0019899~enzyme binding	31	3.14083	0.0313411	NOP14_MOUSE, NPM_MOUSE, KAT8_MOUSE, RFC2_MOUSE, TOP2B_MOUSE, PIAS1_MOUSE, RCOR2_MOUSE, XRCC1_MOUSE, MCM10_MOUSE, MSH3_MOUSE, TRBP2_MOUSE, TOP2A_MOUSE, RS2_MOUSE, RFC5_MOUSE, LONP2_MOUSE, SMD3_MOUSE, HNRL1_MOUSE, PP2AA_MOUSE, CPSF1_MOUSE, H2AY_MOUSE, BCD1_MOUSE, H2A1_MOUSE, MECP2_MOUSE, CBX4_MOUSE, LC7L2_MOUSE, TIM23_MOUSE, ANM1_MOUSE, SMAD3_MOUSE, H2AX_MOUSE, U2AF2_MOUSE, AROS_MOUSE	937	392	17488	1.47597	1	0.254304	38.2903
GOTERM_MF_DIRECT	GO:0008022~protein C-terminus binding	29	2.9382	9.27476e-06	HIC2_MOUSE, PABP1_MOUSE, RFOX1_MOUSE, NUCL_MOUSE, COIL_MOUSE, NIPBL_MOUSE, TOP2B_MOUSE, AP2A1_MOUSE, PP1G_MOUSE, DLG1_MOUSE, SP1_MOUSE, PIAS1_MOUSE, VPS4B_MOUSE, HOME3_MOUSE, SDC1_MOUSE, TERF2_MOUSE, TOP2A_MOUSE, AGO2_MOUSE, ERCC3_MOUSE, MDC1_MOUSE, PP2AA_MOUSE, EMAL2_MOUSE, PP2AB_MOUSE, PRC2C_MOUSE, XPF_MOUSE, DGKZ_MOUSE, ATX2_MOUSE, UBP7_MOUSE, VPS4A_MOUSE	937	212	17488	2.55307	0.00672931	0.000306864	0.0140594
GOTERM_MF_DIRECT	GO:0044212~transcription regulatory region DNA binding	27	2.73556	0.000366806	SOX6_MOUSE, CTCF_MOUSE, CDC5L_MOUSE, TAF5_MOUSE, SP1_MOUSE, TAF9B_MOUSE, DHX36_MOUSE, BRD7_MOUSE, TYY1_MOUSE, H2AW_MOUSE, RCOR2_MOUSE, HNRPL_MOUSE, RBBP5_MOUSE, TCF20_MOUSE, TAF9_MOUSE, RAI1_MOUSE, AGO1_MOUSE, SOX2_MOUSE, TTF1_MOUSE, MEN1_MOUSE, H2AY_MOUSE, CDK9_MOUSE, CBX4_MOUSE, RNF10_MOUSE, SMAD3_MOUSE, TAF2_MOUSE, ASH2L_MOUSE	937	235	17488	2.14435	0.234391	0.00700388	0.554628
GOTERM_MF_DIRECT	GO:0019904~protein domain specific binding	27	2.73556	0.0076901	TADA3_MOUSE, PIAS2_MOUSE, DNMT1_MOUSE, HNRPC_MOUSE, AKAP5_MOUSE, PP1G_MOUSE, PIAS1_MOUSE, HOME3_MOUSE, DICER_MOUSE, RFC1_MOUSE, E41L5_MOUSE, AATF_MOUSE, OGT1_MOUSE, KPCI_MOUSE, ARHG4_MOUSE, PP2AA_MOUSE, DDX6_MOUSE, DIXC1_MOUSE, H4_MOUSE, MECP2_MOUSE, HOME2_MOUSE, TDG_MOUSE, SCAF8_MOUSE, RIMS2_MOUSE, VRK2_MOUSE, VPS4A_MOUSE, NDE1_MOUSE	937	292	17488	1.72576	0.996375	0.0771478	11.0442
GOTERM_MF_DIRECT	GO:0098641~cadherin binding involved in cell-cell adhesion	24	2.43161	0.0246266	PUF60_MOUSE, UBP8_MOUSE, LIPB1_MOUSE, NOP56_MOUSE, EIF2A_MOUSE, C2D1A_MOUSE, KC1D_MOUSE, HCFC1_MOUSE, DDX6_MOUSE, NUMB_MOUSE, MARK2_MOUSE, DLG1_MOUSE, DAB2P_MOUSE, IF2G_MOUSE, RUVB1_MOUSE, DDX3X_MOUSE, TRI25_MOUSE, RS26_MOUSE, DHX29_MOUSE, FMNL2_MOUSE, PAIRB_MOUSE, RS2_MOUSE, LARP1_MOUSE, RL14_MOUSE	937	277	17488	1.61708	1	0.207629	31.4775
GOTERM_MF_DIRECT	GO:0008168~methyltransferase activity	22	2.22898	0.00027827	TRM2A_MOUSE, MEPCE_MOUSE, FBLL1_MOUSE, NOP2_MOUSE, NSD2_MOUSE, PRD10_MOUSE, MCES_MOUSE, DNMT1_MOUSE, NSD1_MOUSE, TFB1M_MOUSE, ASH1L_MOUSE, NSUN2_MOUSE, NEP1_MOUSE, EHMT1_MOUSE, ANM1_MOUSE, EZH2_MOUSE, WBS22_MOUSE, EHMT2_MOUSE, TRM1L_MOUSE, NSUN5_MOUSE, CI114_MOUSE, DIM1_MOUSE	937	169	17488	2.42961	0.183402	0.00546094	0.42102
GOTERM_MF_DIRECT	GO:0003713~transcription coactivator activity	22	2.22898	0.000754103	MED14_MOUSE, MED1_MOUSE, AT7L3_MOUSE, NPM_MOUSE, TADA3_MOUSE, SNW1_MOUSE, PHF2_MOUSE, TAF1_MOUSE, TRRAP_MOUSE, HCFC1_MOUSE, RBM39_MOUSE, LYRIC_MOUSE, ASCC1_MOUSE, BRD7_MOUSE, TADA1_MOUSE, TR150_MOUSE, TAF6L_MOUSE, SP130_MOUSE, KDM5A_MOUSE, MAGD1_MOUSE, UBP16_MOUSE, TAF9_MOUSE	937	182	17488	2.25607	0.422585	0.0133057	1.13712
GOTERM_MF_DIRECT	GO:0016887~ATPase activity	22	2.22898	0.00262564	KIF2A_MOUSE, SMCA5_MOUSE, MACF1_MOUSE, KI21B_MOUSE, MYO9B_MOUSE, SMCA1_MOUSE, CENPE_MOUSE, INO80_MOUSE, KI20B_MOUSE, VPS4B_MOUSE, RUVB1_MOUSE, DDX3X_MOUSE, KIF7_MOUSE, KIF2B_MOUSE, KIF2C_MOUSE, ABCF1_MOUSE, KIF22_MOUSE, DYHC1_MOUSE, KIF27_MOUSE, VPS4A_MOUSE, ERCC3_MOUSE, BLM_MOUSE	937	201	17488	2.04281	0.852507	0.0348232	3.90726
GOTERM_MF_DIRECT	GO:0019843~rRNA binding	20	2.02634	1.53227e-12	RL9_MOUSE, NPM_MOUSE, PTRF_MOUSE, DDX28_MOUSE, KDM2B_MOUSE, RL8_MOUSE, SSF1_MOUSE, RL23A_MOUSE, ERI1_MOUSE, DDX21_MOUSE, NEP1_MOUSE, RT15_MOUSE, DIEXF_MOUSE, RM11_MOUSE, RS5_MOUSE, RM20_MOUSE, RL12_MOUSE, RS4X_MOUSE, RPF2_MOUSE, FAKD2_MOUSE	937	48	17488	7.77659	1.11546e-09	9.29546e-11	2.32281e-09
GOTERM_MF_DIRECT	GO:0003730~mRNA 3'-UTR binding	20	2.02634	2.60639e-11	ROA2_MOUSE, TADBP_MOUSE, RBMS3_MOUSE, PABP1_MOUSE, IF2B2_MOUSE, RC3H1_MOUSE, RNPS1_MOUSE, HNRPC_MOUSE, MEX3D_MOUSE, RBM4_MOUSE, IF2B1_MOUSE, HNRPL_MOUSE, FXR1_MOUSE, PAIRB_MOUSE, HNRPQ_MOUSE, RBM14_MOUSE, LARP1_MOUSE, CIRBP_MOUSE, FMR1_MOUSE, YBOX2_MOUSE	937	55	17488	6.78684	1.89745e-08	1.26497e-09	3.95123e-08
GOTERM_MF_DIRECT	GO:0042393~histone binding	20	2.02634	3.20211e-05	SMCA5_MOUSE, NPM_MOUSE, PHF12_MOUSE, UHRF1_MOUSE, CNDD3_MOUSE, NUCL_MOUSE, SART3_MOUSE, HJURP_MOUSE, DEK_MOUSE, BAZ1B_MOUSE, H4_MOUSE, BRD7_MOUSE, SMBT1_MOUSE, UIMC1_MOUSE, SP16H_MOUSE, NOC2L_MOUSE, H2AX_MOUSE, BAZ2A_MOUSE, UBP16_MOUSE, CHD8_MOUSE	937	124	17488	3.01029	0.0230421	0.000896203	0.0485322
GOTERM_MF_DIRECT	GO:0004518~nuclease activity	19	1.92503	3.83766e-05	CPSF3_MOUSE, XRN1_MOUSE, DNSL2_MOUSE, EXOSX_MOUSE, RNC_MOUSE, RM44_MOUSE, XRN2_MOUSE, EXOS3_MOUSE, EXOS9_MOUSE, ERI1_MOUSE, XPF_MOUSE, REXO4_MOUSE, DICER_MOUSE, REXO1_MOUSE, PARN_MOUSE, I20L2_MOUSE, AGO2_MOUSE, EST1A_MOUSE, G3BP1_MOUSE	937	115	17488	3.08359	0.027552	0.000997313	0.0581623
GOTERM_MF_DIRECT	GO:0003725~double-stranded RNA binding	18	1.82371	1.12824e-07	STAU1_MOUSE, AGO1_MOUSE, STRBP_MOUSE, STAU2_MOUSE, LYRIC_MOUSE, RNC_MOUSE, DHX36_MOUSE, RM44_MOUSE, DDX21_MOUSE, TRBP2_MOUSE, AGO3_MOUSE, DICER_MOUSE, ILF2_MOUSE, DGCR8_MOUSE, DHX15_MOUSE, DHX30_MOUSE, AGO2_MOUSE, E2AK2_MOUSE	937	70	17488	4.79927	8.21328e-05	4.56311e-06	0.000171039
GOTERM_MF_DIRECT	GO:0047485~protein N-terminus binding	18	1.82371	0.000197926	RS21_MOUSE, NPM_MOUSE, CSK21_MOUSE, MO4L1_MOUSE, MEN1_MOUSE, CSK22_MOUSE, NIPBL_MOUSE, PP1G_MOUSE, DAB2P_MOUSE, MECP2_MOUSE, XPF_MOUSE, TRBP2_MOUSE, SUH_MOUSE, SMCE1_MOUSE, ALG2_MOUSE, SMRC1_MOUSE, SCC4_MOUSE, ERCC3_MOUSE	937	119	17488	2.8231	0.134203	0.00410881	0.299632
GOTERM_MF_DIRECT	GO:0003690~double-stranded DNA binding	17	1.72239	0.00313567	PNKP_MOUSE, PURA_MOUSE, TADBP_MOUSE, SLTM_MOUSE, MEN1_MOUSE, DNMT1_MOUSE, SP1_MOUSE, KIN17_MOUSE, NFIB_MOUSE, PURB_MOUSE, TDG_MOUSE, AKAP8_MOUSE, SMAD3_MOUSE, PCID2_MOUSE, RFC1_MOUSE, SAFB2_MOUSE, SMAD2_MOUSE	937	139	17488	2.28263	0.898364	0.0380105	4.64952
GOTERM_MF_DIRECT	GO:0003714~transcription corepressor activity	17	1.72239	0.0100692	SNW1_MOUSE, SIN3B_MOUSE, MBB1A_MOUSE, SCAI_MOUSE, NSD1_MOUSE, PIAS1_MOUSE, BRD7_MOUSE, DMAP1_MOUSE, RCOR2_MOUSE, RFOX2_MOUSE, LHX9_MOUSE, SIN3A_MOUSE, NOC2L_MOUSE, DDX54_MOUSE, TS101_MOUSE, GON4L_MOUSE, C8AP2_MOUSE	937	157	17488	2.02092	0.999369	0.0947655	14.2231
GOTERM_MF_DIRECT	GO:0035064~methylated histone binding	15	1.51976	9.36348e-08	SUZ12_MOUSE, CHD1_MOUSE, KAT8_MOUSE, UHRF1_MOUSE, CNDD3_MOUSE, PHF2_MOUSE, CBX2_MOUSE, LRWD1_MOUSE, CBX4_MOUSE, RBBP5_MOUSE, PHF8_MOUSE, CBX8_MOUSE, GLYR1_MOUSE, FMR1_MOUSE, CHD8_MOUSE	937	47	17488	5.95654	6.81638e-05	4.26038e-06	0.000141948
GOTERM_MF_DIRECT	GO:0002039~p53 binding	15	1.51976	1.98654e-05	NPM_MOUSE, TAF1_MOUSE, UBP10_MOUSE, TAF3_MOUSE, BRD7_MOUSE, CARF_MOUSE, EHMT1_MOUSE, GSK3B_MOUSE, YBOX1_MOUSE, NOC2L_MOUSE, EHMT2_MOUSE, UBP7_MOUSE, TAF9_MOUSE, BLM_MOUSE, CHD8_MOUSE	937	71	17488	3.94306	0.0143581	0.00057832	0.0301113
GOTERM_MF_DIRECT	GO:0031490~chromatin DNA binding	14	1.41844	3.33753e-05	H2AW_MOUSE, SUZ12_MOUSE, MED1_MOUSE, SOX2_MOUSE, H14_MOUSE, H12_MOUSE, EZH2_MOUSE, NKAP_MOUSE, SMAD3_MOUSE, H2AY_MOUSE, KDM5A_MOUSE, H10_MOUSE, MECP2_MOUSE, H13_MOUSE	937	65	17488	4.0199	0.0240048	0.000899507	0.0505842
GOTERM_MF_DIRECT	GO:0042826~histone deacetylase binding	14	1.41844	0.00684705	SP2_MOUSE, CPSF5_MOUSE, DNMT1_MOUSE, TOP2B_MOUSE, NIPBL_MOUSE, SP1_MOUSE, DHX36_MOUSE, TYY1_MOUSE, MECP2_MOUSE, HDAC6_MOUSE, DACT1_MOUSE, AKAP8_MOUSE, TOP2A_MOUSE, HNRPD_MOUSE	937	112	17488	2.33298	0.993274	0.0729843	9.89159
GOTERM_MF_DIRECT	GO:0004402~histone acetyltransferase activity	12	1.21581	1.15327e-05	TF3C4_MOUSE, KAT7_MOUSE, TADA3_MOUSE, KAT8_MOUSE, TAF6L_MOUSE, SP130_MOUSE, TAF1_MOUSE, TAF5_MOUSE, ELP3_MOUSE, TAF9B_MOUSE, TAF9_MOUSE, TADA1_MOUSE	937	43	17488	5.20851	0.00836074	0.000364972	0.017482
GOTERM_MF_DIRECT	GO:0000979~RNA polymerase II core promoter sequence-specific DNA binding	12	1.21581	0.000796333	SMAD1_MOUSE, SUZ12_MOUSE, SMAD5_MOUSE, SOX11_MOUSE, SUH_MOUSE, TAF1_MOUSE, EZH2_MOUSE, KDM2B_MOUSE, H2AY_MOUSE, CDK9_MOUSE, NSD1_MOUSE, SP1_MOUSE	937	67	17488	3.34277	0.44008	0.0137137	1.20044
GOTERM_MF_DIRECT	GO:0003777~microtubule motor activity	12	1.21581	0.00229286	KIF7_MOUSE, KIF2A_MOUSE, KI18A_MOUSE, KI21B_MOUSE, KIF2B_MOUSE, KIF2C_MOUSE, KIF22_MOUSE, KIFC1_MOUSE, CENPE_MOUSE, KI20B_MOUSE, DYHC1_MOUSE, KIF27_MOUSE	937	76	17488	2.94692	0.811963	0.0310386	3.42006
GOTERM_MF_DIRECT	GO:0003697~single-stranded DNA binding	12	1.21581	0.00505196	PURB_MOUSE, MCM10_MOUSE, XPF_MOUSE, MSH3_MOUSE, PURA_MOUSE, NUCL_MOUSE, ROA1_MOUSE, YBOX1_MOUSE, SSBP2_MOUSE, RFA1_MOUSE, SSBP3_MOUSE, BLM_MOUSE	937	84	17488	2.66626	0.974957	0.0568465	7.39071
GOTERM_MF_DIRECT	GO:0016779~nucleotidyltransferase activity	12	1.21581	0.00552986	TUT4_MOUSE, RPC2_MOUSE, DPOD3_MOUSE, PAPD5_MOUSE, DPOD2_MOUSE, NMNA1_MOUSE, NEUA_MOUSE, TUT7_MOUSE, RPOM_MOUSE, RPB2_MOUSE, RPB1_MOUSE, DPOE1_MOUSE	937	85	17488	2.63489	0.982348	0.0611286	8.06277
GOTERM_MF_DIRECT	GO:0030515~snoRNA binding	11	1.11449	1.11156e-07	NOP14_MOUSE, PWP2_MOUSE, DDX21_MOUSE, NHP2_MOUSE, NOP56_MOUSE, WDR3_MOUSE, NOP58_MOUSE, IMP4_MOUSE, NUFP1_MOUSE, TBL3_MOUSE, U3IP2_MOUSE	937	23	17488	8.92618	8.09184e-05	4.76008e-06	0.00016851
GOTERM_MF_DIRECT	GO:0003727~single-stranded RNA binding	11	1.11449	5.64457e-05	AGO1_MOUSE, CBX4_MOUSE, STRBP_MOUSE, MSI2H_MOUSE, AGO3_MOUSE, CBX6_MOUSE, NXF1_MOUSE, MSI1H_MOUSE, HNRPF_MOUSE, CBX8_MOUSE, AGO2_MOUSE	937	42	17488	4.88814	0.0402607	0.00136885	0.0855362
GOTERM_MF_DIRECT	GO:0003743~translation initiation factor activity	11	1.11449	0.00393256	IF2A_MOUSE, IF2H_MOUSE, DHX29_MOUSE, EIF3F_MOUSE, EIF2A_MOUSE, IF2B_MOUSE, IF5_MOUSE, IF4G3_MOUSE, IF2G_MOUSE, E2AK2_MOUSE, IF2P_MOUSE	937	70	17488	2.93289	0.943219	0.0459368	5.79852
GOTERM_MF_DIRECT	GO:0001047~core promoter binding	11	1.11449	0.00710125	AGO1_MOUSE, MED1_MOUSE, HDAC6_MOUSE, KANL1_MOUSE, EZH2_MOUSE, MBB1A_MOUSE, AGO2_MOUSE, DHX36_MOUSE, TF2B_MOUSE, NONO_MOUSE, RPB1_MOUSE	937	76	17488	2.70134	0.994418	0.0734584	10.2406
GOTERM_MF_DIRECT	GO:0008013~beta-catenin binding	11	1.11449	0.0151679	HDAC6_MOUSE, CSK21_MOUSE, DACT1_MOUSE, GSK3B_MOUSE, SMAD3_MOUSE, NUMB_MOUSE, KDM6B_MOUSE, AMER2_MOUSE, ASH2L_MOUSE, APC2_MOUSE, CHD8_MOUSE	937	85	17488	2.41532	0.999985	0.134549	20.6819
GOTERM_MF_DIRECT	GO:0043021~ribonucleoprotein complex binding	10	1.01317	0.000171622	WDR12_MOUSE, PRP31_MOUSE, EZH2_MOUSE, PESC_MOUSE, HNRPC_MOUSE, IF4A3_MOUSE, TOP2B_MOUSE, EST1A_MOUSE, BOP1_MOUSE, YBOX2_MOUSE	937	39	17488	4.7856	0.11746	0.00366829	0.259859
GOTERM_MF_DIRECT	GO:0004527~exonuclease activity	10	1.01317	0.00119693	EXOS3_MOUSE, EXOS9_MOUSE, ERI1_MOUSE, REXO4_MOUSE, REXO1_MOUSE, PARN_MOUSE, I20L2_MOUSE, XRN1_MOUSE, EXOSX_MOUSE, XRN2_MOUSE	937	50	17488	3.73276	0.581838	0.0191888	1.79922
GOTERM_MF_DIRECT	GO:0035198~miRNA binding	9	0.911854	1.03096e-06	ROA2_MOUSE, RBM4_MOUSE, AGO1_MOUSE, TRBP2_MOUSE, SOX2_MOUSE, AGO3_MOUSE, DICER_MOUSE, AGO2_MOUSE, FMR1_MOUSE	937	17	17488	9.88085	0.00075026	3.95014e-05	0.00156291
GOTERM_MF_DIRECT	GO:0008266~poly(U) RNA binding	9	0.911854	1.76863e-06	MCRS1_MOUSE, MSI2H_MOUSE, PABP1_MOUSE, KHDR1_MOUSE, MSI1H_MOUSE, HNRPC_MOUSE, RS7_MOUSE, CIRBP_MOUSE, FMR1_MOUSE	937	18	17488	9.33191	0.00128673	6.43759e-05	0.00268116
GOTERM_MF_DIRECT	GO:0008026~ATP-dependent helicase activity	9	0.911854	7.78073e-05	RECQ4_MOUSE, DHX9_MOUSE, DHX29_MOUSE, DHX15_MOUSE, DHX30_MOUSE, DHX8_MOUSE, DHX36_MOUSE, BLM_MOUSE, DHX40_MOUSE	937	28	17488	5.99909	0.0550714	0.00182562	0.117889
GOTERM_MF_DIRECT	GO:0043022~ribosome binding	9	0.911854	0.00850865	IF2A_MOUSE, RS21_MOUSE, ERI1_MOUSE, RICTR_MOUSE, EIF2A_MOUSE, ABCF1_MOUSE, STAU2_MOUSE, RSSA_MOUSE, FMR1_MOUSE	937	55	17488	3.05408	0.998012	0.0838882	12.1502
GOTERM_MF_DIRECT	GO:0036459~thiol-dependent ubiquitinyl hydrolase activity	9	0.911854	0.0436885	UBP8_MOUSE, SNUT2_MOUSE, UBP36_MOUSE, EIF3F_MOUSE, OTUD4_MOUSE, UBP10_MOUSE, UBP40_MOUSE, UBP16_MOUSE, UBP7_MOUSE	937	74	17488	2.26992	1	0.324173	49.1968
GOTERM_MF_DIRECT	GO:0051213~dioxygenase activity	9	0.911854	0.0638689	PHF2_MOUSE, NO66_MOUSE, KDM2B_MOUSE, KDM5A_MOUSE, ALKB5_MOUSE, KDM6B_MOUSE, MINA_MOUSE, KDM4B_MOUSE, ASPH_MOUSE	937	80	17488	2.09968	1	0.413666	63.232
GOTERM_MF_DIRECT	GO:0004843~thiol-dependent ubiquitin-specific protease activity	9	0.911854	0.0677133	UBP8_MOUSE, UBP36_MOUSE, SENP3_MOUSE, EIF3F_MOUSE, OTUD4_MOUSE, UBP10_MOUSE, ANKZ1_MOUSE, UBP16_MOUSE, UBP7_MOUSE	937	81	17488	2.07376	1	0.429316	65.4556
GOTERM_MF_DIRECT	GO:0004519~endonuclease activity	9	0.911854	0.0758202	CPSF3_MOUSE, XPF_MOUSE, DICER_MOUSE, RNC_MOUSE, AGO2_MOUSE, DNSL2_MOUSE, RM44_MOUSE, G3BP1_MOUSE, EST1A_MOUSE	937	83	17488	2.02379	1	0.464167	69.7395
GOTERM_MF_DIRECT	GO:0003899~DNA-directed RNA polymerase activity	8	0.810537	0.00221522	RPAB3_MOUSE, RPC2_MOUSE, RPA49_MOUSE, RPOM_MOUSE, RPB2_MOUSE, RPB3_MOUSE, RPAC1_MOUSE, RPB1_MOUSE	937	35	17488	4.26602	0.801003	0.0305704	3.30606
GOTERM_MF_DIRECT	GO:0048027~mRNA 5'-UTR binding	7	0.70922	8.47442e-06	IF2B1_MOUSE, RS14_MOUSE, IF2B2_MOUSE, HNRPQ_MOUSE, LARP1_MOUSE, FMR1_MOUSE, DDX3X_MOUSE	937	11	17488	11.877	0.00615042	0.000293738	0.0128463
GOTERM_MF_DIRECT	GO:0070180~large ribosomal subunit rRNA binding	7	0.70922	4.79269e-05	RL23A_MOUSE, RL23_MOUSE, RL12_MOUSE, RLA1_MOUSE, MRT4_MOUSE, RL19_MOUSE, RLA2_MOUSE	937	14	17488	9.33191	0.0342899	0.00120244	0.0726315
GOTERM_MF_DIRECT	GO:0000993~RNA polymerase II core binding	7	0.70922	0.000626964	ELP1_MOUSE, AGO1_MOUSE, CDC73_MOUSE, ELP3_MOUSE, CTR9_MOUSE, PAF1_MOUSE, AGO2_MOUSE	937	21	17488	6.22127	0.366549	0.0113494	0.946256
GOTERM_MF_DIRECT	GO:0031369~translation initiation factor binding	7	0.70922	0.00170321	GLE1_MOUSE, EIF3F_MOUSE, RS19_MOUSE, TBL2_MOUSE, LARP1_MOUSE, FMR1_MOUSE, DDX3X_MOUSE	937	25	17488	5.22587	0.710904	0.0250084	2.55113
GOTERM_MF_DIRECT	GO:0018024~histone-lysine N-methyltransferase activity	7	0.70922	0.00739926	EHMT1_MOUSE, MEN1_MOUSE, NSD2_MOUSE, EZH2_MOUSE, EHMT2_MOUSE, NSD1_MOUSE, ASH1L_MOUSE	937	33	17488	3.95899	0.995514	0.0753664	10.6481
GOTERM_MF_DIRECT	GO:0046332~SMAD binding	7	0.70922	0.0627204	PURB_MOUSE, PURA_MOUSE, SNW1_MOUSE, SMAD3_MOUSE, SMUF2_MOUSE, TYY1_MOUSE, SMAD2_MOUSE	937	53	17488	2.46503	1	0.411297	62.5422
GOTERM_MF_DIRECT	GO:0003712~transcription cofactor activity	7	0.70922	0.0831665	MED14_MOUSE, IKBZ_MOUSE, MED1_MOUSE, PHF12_MOUSE, TRRAP_MOUSE, NSD1_MOUSE, TR150_MOUSE	937	57	17488	2.29205	1	0.49323	73.1878
GOTERM_MF_DIRECT	GO:0050321~tau-protein kinase activity	6	0.607903	0.000153121	KC1D_MOUSE, GSK3B_MOUSE, MARK2_MOUSE, BRSK1_MOUSE, MARK1_MOUSE, MARK4_MOUSE	937	11	17488	10.1803	0.105491	0.0033725	0.231876
GOTERM_MF_DIRECT	GO:0031491~nucleosome binding	6	0.607903	0.00083156	SMCA5_MOUSE, SP16H_MOUSE, MUM1_MOUSE, SMCA1_MOUSE, NOC2L_MOUSE, HP1B3_MOUSE	937	15	17488	7.46553	0.454268	0.0139856	1.25323
GOTERM_MF_DIRECT	GO:0004521~endoribonuclease activity	6	0.607903	0.00207478	CPSF3_MOUSE, NOB1_MOUSE, DICER_MOUSE, RNC_MOUSE, AGO2_MOUSE, EST1A_MOUSE	937	18	17488	6.22127	0.779533	0.029212	3.09953
GOTERM_MF_DIRECT	GO:0008327~methyl-CpG binding	6	0.607903	0.00207478	UHRF1_MOUSE, ANM1_MOUSE, CHTOP_MOUSE, LRWD1_MOUSE, DNMT1_MOUSE, MECP2_MOUSE	937	18	17488	6.22127	0.779533	0.029212	3.09953
GOTERM_MF_DIRECT	GO:0004693~cyclin-dependent protein serine/threonine kinase activity	6	0.607903	0.0333018	CDK17_MOUSE, CDK13_MOUSE, CD11B_MOUSE, CDK9_MOUSE, CDK12_MOUSE, CCNK_MOUSE	937	34	17488	3.29362	1	0.265237	40.157
GOTERM_MF_DIRECT	GO:0017048~Rho GTPase binding	6	0.607903	0.0413689	ECT2_MOUSE, MYO9B_MOUSE, FMNL3_MOUSE, FMNL2_MOUSE, ARHG2_MOUSE, VPS4A_MOUSE	937	36	17488	3.11064	1	0.315946	47.2963
GOTERM_MF_DIRECT	GO:0031492~nucleosomal DNA binding	6	0.607903	0.0607607	P66B_MOUSE, SMCE1_MOUSE, SMRC1_MOUSE, H2AY_MOUSE, HNRPC_MOUSE, SMRC2_MOUSE	937	40	17488	2.79957	1	0.404632	61.3371
GOTERM_MF_DIRECT	GO:0030374~ligand-dependent nuclear receptor transcription coactivator activity	6	0.607903	0.0844963	MED1_MOUSE, AT7L3_MOUSE, TADA3_MOUSE, SMRD3_MOUSE, TS101_MOUSE, RBM14_MOUSE	937	44	17488	2.54507	1	0.495258	73.7714
GOTERM_MF_DIRECT	GO:0050733~RS domain binding	5	0.506586	0.000112144	LUC7L_MOUSE, SON_MOUSE, SRSF5_MOUSE, SRSF1_MOUSE, U2AF1_MOUSE	937	6	17488	15.5532	0.0784015	0.00254817	0.169873
GOTERM_MF_DIRECT	GO:0001094~TFIID-class transcription factor binding	5	0.506586	0.000479851	XPF_MOUSE, FBRL_MOUSE, NOP58_MOUSE, BCD1_MOUSE, RUVB1_MOUSE	937	8	17488	11.6649	0.2949	0.00891935	0.724977
GOTERM_MF_DIRECT	GO:0035197~siRNA binding	5	0.506586	0.000479851	TRBP2_MOUSE, DICER_MOUSE, AGO2_MOUSE, FMR1_MOUSE, MECP2_MOUSE	937	8	17488	11.6649	0.2949	0.00891935	0.724977
GOTERM_MF_DIRECT	GO:0043995~histone acetyltransferase activity (H4-K5 specific)	5	0.506586	0.00132037	OGT1_MOUSE, MCRS1_MOUSE, KAT8_MOUSE, KANL1_MOUSE, HCFC1_MOUSE	937	10	17488	9.33191	0.617819	0.0206929	1.98304
GOTERM_MF_DIRECT	GO:0046972~histone acetyltransferase activity (H4-K16 specific)	5	0.506586	0.00132037	OGT1_MOUSE, MCRS1_MOUSE, KAT8_MOUSE, KANL1_MOUSE, HCFC1_MOUSE	937	10	17488	9.33191	0.617819	0.0206929	1.98304
GOTERM_MF_DIRECT	GO:0043996~histone acetyltransferase activity (H4-K8 specific)	5	0.506586	0.00132037	OGT1_MOUSE, MCRS1_MOUSE, KAT8_MOUSE, KANL1_MOUSE, HCFC1_MOUSE	937	10	17488	9.33191	0.617819	0.0206929	1.98304
GOTERM_MF_DIRECT	GO:0051010~microtubule plus-end binding	5	0.506586	0.00198736	KI18A_MOUSE, KIF2C_MOUSE, CLAP2_MOUSE, DYST_MOUSE, CLAP1_MOUSE	937	11	17488	8.48355	0.765017	0.0285493	2.97077
GOTERM_MF_DIRECT	GO:0036002~pre-mRNA binding	5	0.506586	0.00285558	RBM22_MOUSE, TRA2B_MOUSE, RBM4_MOUSE, SRSF2_MOUSE, RBM14_MOUSE	937	12	17488	7.77659	0.875299	0.0358645	4.24256
GOTERM_MF_DIRECT	GO:0042054~histone methyltransferase activity	5	0.506586	0.00395146	SUZ12_MOUSE, ANM1_MOUSE, EZH2_MOUSE, NSD1_MOUSE, EED_MOUSE	937	13	17488	7.17839	0.943998	0.0454256	5.82561
GOTERM_MF_DIRECT	GO:0070742~C2H2 zinc finger domain binding	5	0.506586	0.00692506	EHMT1_MOUSE, COE1_MOUSE, EHMT2_MOUSE, U2AF2_MOUSE, TAF9_MOUSE	937	15	17488	6.22127	0.993648	0.0727269	9.99883
GOTERM_MF_DIRECT	GO:0070034~telomerase RNA binding	5	0.506586	0.00884788	DKC1_MOUSE, NHP2_MOUSE, SMD3_MOUSE, HNRPC_MOUSE, EST1A_MOUSE	937	16	17488	5.83244	0.998451	0.084815	12.6047
GOTERM_MF_DIRECT	GO:0070577~lysine-acetylated histone binding	5	0.506586	0.00884788	TAF1_MOUSE, BRD9_MOUSE, BAZ1B_MOUSE, BAZ2A_MOUSE, BRD7_MOUSE	937	16	17488	5.83244	0.998451	0.084815	12.6047
GOTERM_MF_DIRECT	GO:0008353~RNA polymerase II carboxy-terminal domain kinase activity	5	0.506586	0.0110882	CDK13_MOUSE, CDK9_MOUSE, CDK12_MOUSE, ERCC3_MOUSE, CCNK_MOUSE	937	17	17488	5.48936	0.999702	0.102579	15.5519
GOTERM_MF_DIRECT	GO:0008143~poly(A) binding	5	0.506586	0.0136635	PABP1_MOUSE, KHDR1_MOUSE, IF4A3_MOUSE, HNRPQ_MOUSE, DDX3X_MOUSE	937	18	17488	5.18439	0.999955	0.12347	18.825
GOTERM_MF_DIRECT	GO:0017091~AU-rich element binding	5	0.506586	0.0136635	EXOS9_MOUSE, CPSF5_MOUSE, MEX3D_MOUSE, EXOS7_MOUSE, EXOS4_MOUSE	937	18	17488	5.18439	0.999955	0.12347	18.825
GOTERM_MF_DIRECT	GO:0001106~RNA polymerase II transcription corepressor activity	5	0.506586	0.0420674	PHF12_MOUSE, SIN3B_MOUSE, SIN3A_MOUSE, HDGF_MOUSE, NFIB_MOUSE	937	25	17488	3.73276	1	0.317204	47.8754
GOTERM_MF_DIRECT	GO:0043395~heparan sulfate proteoglycan binding	5	0.506586	0.0420674	GPC2_MOUSE, SLIT1_MOUSE, AGRIN_MOUSE, GPC1_MOUSE, SLIT2_MOUSE	937	25	17488	3.73276	1	0.317204	47.8754
GOTERM_MF_DIRECT	GO:0046966~thyroid hormone receptor binding	5	0.506586	0.0420674	MED1_MOUSE, TRIPC_MOUSE, NSD1_MOUSE, TF2B_MOUSE, TR150_MOUSE	937	25	17488	3.73276	1	0.317204	47.8754
GOTERM_MF_DIRECT	GO:0016706~oxidoreductase activity, acting on paired donors, with incorporation or reduction of molecular oxygen, 2-oxoglutarate as one donor, and incorporation of one atom each of oxygen into both donors	5	0.506586	0.0420674	PHF8_MOUSE, NO66_MOUSE, KDM5A_MOUSE, ALKB5_MOUSE, MINA_MOUSE	937	25	17488	3.73276	1	0.317204	47.8754
GOTERM_MF_DIRECT	GO:0042162~telomeric DNA binding	5	0.506586	0.0476846	NUCL_MOUSE, TE2IP_MOUSE, TERF2_MOUSE, HNRPD_MOUSE, EST1A_MOUSE	937	26	17488	3.5892	1	0.338733	52.3216
GOTERM_MF_DIRECT	GO:0003887~DNA-directed DNA polymerase activity	5	0.506586	0.060097	DPOD3_MOUSE, PAPD5_MOUSE, DPOD2_MOUSE, MBB1A_MOUSE, DPOE1_MOUSE	937	28	17488	3.33283	1	0.404662	60.9209
GOTERM_MF_DIRECT	GO:0008094~DNA-dependent ATPase activity	5	0.506586	0.060097	SMCA1_MOUSE, TOP2A_MOUSE, DHX36_MOUSE, ERCC3_MOUSE, CHD8_MOUSE	937	28	17488	3.33283	1	0.404662	60.9209
GOTERM_MF_DIRECT	GO:0051059~NF-kappaB binding	5	0.506586	0.0894859	NPM_MOUSE, DNJA3_MOUSE, AKAP8_MOUSE, GSK3B_MOUSE, LYRIC_MOUSE	937	32	17488	2.91622	1	0.512463	75.8568
GOTERM_MF_DIRECT	GO:0008080~N-acetyltransferase activity	5	0.506586	0.0977367	OGT1_MOUSE, NAT10_MOUSE, SMCE1_MOUSE, ELP3_MOUSE, NAA40_MOUSE	937	33	17488	2.82785	1	0.541565	78.9689
