# Supplementary material for: Eml1 loss impairs apical progenitor spindle length and soma shape in the developing cerebral cortex
Source: Sci Rep. 2017 Dec 11;7:17308. doi: 10.1038/s41598-017-15253-4 (PMC5725533; doi:10.1038/s41598-017-15253-4)
Supplement: Supplementary file 5 — Supplementary Table S2 [file 41598_2017_15253_MOESM5_ESM.xlsx]

## Sheet: Protein list
MACF1_MOUSE	Microtubule-actin cross-linking factor 1 Mus musculus
MARK3_MOUSE	MAP/microtubule affinity-regulating kinase 3 Mus musculus
NAT10_MOUSE	N-acetyltransferase 10 Mus musculus
CTCF_MOUSE	Transcriptional repressor CTCF Mus musculus
MA7D1_MOUSE	MAP7 domain-containing protein 1 Mus musculus
MARK1_MOUSE	Serine/threonine-protein kinase MARK1 Mus musculus
WDR6_MOUSE	WD repeat-containing protein 6 Mus musculus
FMNL2_MOUSE	Formin-like protein 2 Mus musculus
CAMP2_MOUSE	Calmodulin-regulated spectrin-associated protein 2 Mus musculus
MARK2_MOUSE	Serine/threonine-protein kinase MARK2 Mus musculus
MAST1_MOUSE	Microtubule-associated serine/threonine-protein kinase 1 Mus musculus
PARD3_MOUSE	Partitioning defective 3 homolog Mus musculus
SPT13_MOUSE	Spermatogenesis-associated protein 13 Mus musculus
CD11B_MOUSE	Cyclin-dependent kinase 11B Mus musculus
RS7_MOUSE	40S ribosomal protein S7 Mus musculus
CDCA2_MOUSE	Cell division cycle-associated protein 2 Mus musculus
KIF22_MOUSE	Kinesin-like protein KIF22 Mus musculus
MYO9A_MOUSE	Unconventional myosin-IXa Mus musculus
SPICE_MOUSE	Spindle and centriole-associated protein 1 Mus musculus
CENPB_MOUSE	Major centromere autoantigen B Mus musculus
CENPU_MOUSE	Centromere protein U Mus musculus
FHOD1_MOUSE	FH1/FH2 domain-containing protein 1 Mus musculus
FRM4A_MOUSE	FERM domain-containing protein 4A Mus musculus
MYO9B_MOUSE	Unconventional myosin-IXb Mus musculus
NUSAP_MOUSE	Nucleolar and spindle-associated protein 1 Mus musculus
PKHO1_MOUSE	Pleckstrin homology domain-containing family O member 1 Mus musculus
LRWD1_MOUSE	Leucine-rich repeat and WD repeat-containing protein 1 Mus musculus
STAU2_MOUSE	Double-stranded RNA-binding protein Staufen homolog 2 Mus musculus
KPCI_MOUSE	Protein kinase C iota type Mus musculus
ELYS_MOUSE	Protein ELYS Mus musculus
HOME1_MOUSE	Homer protein homolog 1 Mus musculus
KC1D_MOUSE	Casein kinase I isoform delta Mus musculus
TPX2_MOUSE	Targeting protein for Xklp2 Mus musculus
PRC1_MOUSE	Protein regulator of cytokinesis 1 Mus musculus
FHOD3_MOUSE	FH1/FH2 domain-containing protein 3 Mus musculus
MAST2_MOUSE	Microtubule-associated serine/threonine-protein kinase 2 Mus musculus
PI51A_MOUSE	Phosphatidylinositol 4-phosphate 5-kinase type-1 alpha Mus musculus
PITM2_MOUSE	Membrane-associated phosphatidylinositol transfer protein 2 Mus musculus
TRIM3_MOUSE	Tripartite motif-containing protein 3 Mus musculus
APC2_MOUSE	Adenomatous polyposis coli protein 2 Mus musculus
CENPV_MOUSE	Centromere protein V Mus musculus
CEP78_MOUSE	Centrosomal protein of 78 kDa Mus musculus
DAB2P_MOUSE	Disabled homolog 2-interacting protein Mus musculus
RGAP1_MOUSE	Rac GTPase-activating protein 1 Mus musculus
MYCB2_MOUSE	Probable E3 ubiquitin-protein ligase MYCBP2 Mus musculus
DYST_MOUSE	Dystonin Mus musculus
KI20B_MOUSE	Kinesin-like protein KIF20B Mus musculus
SCAI_MOUSE	Protein SCAI Mus musculus
AGAP1_MOUSE	Arf-GAP with GTPase, ANK repeat and PH domain-containing protein 1 Mus musculus
ALG2_MOUSE	Alpha-1,3/1,6-mannosyltransferase ALG2 Mus musculus
AP1M1_MOUSE	AP-1 complex subunit mu-1 Mus musculus
CAMP3_MOUSE	Calmodulin-regulated spectrin-associated protein 3 Mus musculus
ECT2_MOUSE	Protein ECT2 Mus musculus
FTM_MOUSE	Protein fantom Mus musculus
KC1A_MOUSE	Casein kinase I isoform alpha Mus musculus
KI18A_MOUSE	Kinesin-like protein KIF18A Mus musculus
KIF2B_MOUSE	Kinesin-like protein KIF2B Mus musculus
MARK4_MOUSE	MAP/microtubule affinity-regulating kinase 4 Mus musculus
MAST4_MOUSE	Microtubule-associated serine/threonine-protein kinase 4 Mus musculus
PLK1_MOUSE	Serine/threonine-protein kinase PLK1 Mus musculus
RIMS2_MOUSE	Regulating synaptic membrane exocytosis protein 2 Mus musculus
CENPQ_MOUSE	Centromere protein Q Mus musculus
COPE_MOUSE	Coatomer subunit epsilon Mus musculus
DACT1_MOUSE	Dapper homolog 1 Mus musculus
DIXC1_MOUSE	Dixin Mus musculus
NDE1_MOUSE	Nuclear distribution protein nudE homolog 1 Mus musculus
NUMBL_MOUSE	Numb-like protein Mus musculus
VPS4A_MOUSE	Vacuolar protein sorting-associated protein 4A Mus musculus
CHAP1_MOUSE	Chromosome alignment-maintaining phosphoprotein 1 Mus musculus
CSK21_MOUSE	Casein kinase II subunit alpha Mus musculus
HJURP_MOUSE	Holliday junction recognition protein Mus musculus
LARP4_MOUSE	La-related protein 4 Mus musculus
MAP6_MOUSE	Microtubule-associated protein 6 Mus musculus
TOPB1_MOUSE	DNA topoisomerase 2-binding protein 1 Mus musculus
TRI18_MOUSE	Midline-1 Mus musculus
AKAP5_MOUSE	A-kinase anchor protein 5 Mus musculus
ANK3_MOUSE	Ankyrin-3 Mus musculus
ARH40_MOUSE	Rho guanine nucleotide exchange factor 40 Mus musculus
ARHG8_MOUSE	Neuroepithelial cell-transforming gene 1 protein Mus musculus
BIRC6_MOUSE	Baculoviral IAP repeat-containing protein 6 Mus musculus
CENPE_MOUSE	Centromere-associated protein E Mus musculus
CKP2L_MOUSE	Cytoskeleton-associated protein 2-like Mus musculus
CLIP3_MOUSE	CAP-Gly domain-containing linker protein 3 Mus musculus
DLG1_MOUSE	Disks large homolog 1 Mus musculus
EMAL2_MOUSE	Echinoderm microtubule-associated protein-like 2 Mus musculus
FZR_MOUSE	Fizzy-related protein homolog Mus musculus
IQEC1_MOUSE	IQ motif and SEC7 domain-containing protein 1 Mus musculus
JKIP1_MOUSE	Janus kinase and microtubule-interacting protein 1 Mus musculus
MAP9_MOUSE	Microtubule-associated protein 9 Mus musculus
MIB2_MOUSE	E3 ubiquitin-protein ligase MIB2 Mus musculus
MYO1E_MOUSE	Unconventional myosin-Ie Mus musculus
NEUL4_MOUSE	Neuralized-like protein 4 Mus musculus
NUMB_MOUSE	Protein numb homolog Mus musculus
RICTR_MOUSE	Rapamycin-insensitive companion of mTOR Mus musculus
SIN1_MOUSE	Target of rapamycin complex 2 subunit MAPKAP1 Mus musculus
TBCE_MOUSE	Tubulin-specific chaperone E Mus musculus
TIAM1_MOUSE	T-lymphoma invasion and metastasis-inducing protein 1 Mus musculus
TS101_MOUSE	Tumor susceptibility gene 101 protein Mus musculus
TTLL4_MOUSE	Tubulin polyglutamylase TTLL4 Mus musculus
UBP8_MOUSE	Ubiquitin carboxyl-terminal hydrolase 8 Mus musculus
UBR4_MOUSE	E3 ubiquitin-protein ligase UBR4 Mus musculus
DYHC1_MOUSE	Cytoplasmic dynein 1 heavy chain 1 Mus musculus
CE170_MOUSE	Centrosomal protein of 170 kDa Mus musculus
IF2B1_MOUSE	Insulin-like growth factor 2 mRNA-binding protein 1 Mus musculus
CLAP2_MOUSE	CLIP-associating protein 2 Mus musculus
ARHG2_MOUSE	Rho guanine nucleotide exchange factor 2 Mus musculus
CLAP1_MOUSE	CLIP-associating protein 1 Mus musculus
AP2A1_MOUSE	AP-2 complex subunit alpha-1 Mus musculus
KIF2A_MOUSE	Kinesin-like protein KIF2A Mus musculus
MAP1A_MOUSE	Microtubule-associated protein 1A Mus musculus
POGZ_MOUSE	Pogo transposable element with ZNF domain Mus musculus
TNIK_MOUSE	Traf2 and NCK-interacting protein kinase Mus musculus
CAPR1_MOUSE	Caprin-1 Mus musculus
DOCK7_MOUSE	Dedicator of cytokinesis protein 7 Mus musculus
DRG1_MOUSE	Developmentally-regulated GTP-binding protein 1 Mus musculus
E41L5_MOUSE	Band 4.1-like protein 5 Mus musculus
EMAL4_MOUSE	Echinoderm microtubule-associated protein-like 4 Mus musculus
AP2M1_MOUSE	AP-2 complex subunit mu Mus musculus
DCLK2_MOUSE	Serine/threonine-protein kinase DCLK2 Mus musculus
NSUN2_MOUSE	tRNA (cytosine(34)-C(5))-methyltransferase Mus musculus
STRBP_MOUSE	Spermatid perinuclear RNA-binding protein Mus musculus
TCOF_MOUSE	Treacle protein_Mus musculus
VANG2_MOUSE	Vang-like protein 2 Mus musculus
AP3D1_MOUSE	AP-3 complex subunit delta-1 Mus musculus
ATX2_MOUSE	Ataxin-2 Mus musculus
KI21B_MOUSE	Kinesin-like protein KIF21B Mus musculus
ZO1_MOUSE	Tight junction protein ZO-1 Mus musculus
KIFC1_MOUSE	Kinesin-like protein KIFC1 Mus musculus
MAGI1_MOUSE	Membrane-associated guanylate kinase, WW and PDZ domain-containing protein 1 Mus musculus
NPM_MOUSE	Nucleophosmin Mus musculus
ZO2_MOUSE	Tight junction protein ZO-2 Mus musculus
BRSK1_MOUSE	Serine/threonine-protein kinase BRSK1 Mus musculus
GSK3B_MOUSE	Glycogen synthase kinase-3 beta Mus musculus
L2GL1_MOUSE	Lethal(2) giant larvae protein homolog 1 Mus musculus
MELK_MOUSE	Maternal embryonic leucine zipper kinase Mus musculus
MINK1_MOUSE	Misshapen-like kinase 1 Mus musculus
EMAL1_MOUSE	Echinoderm microtubule-associated protein-like 1 Mus musculus
41_MOUSE	Protein 4.1 Mus musculus
FMNL3_MOUSE	Formin-like protein 3 Mus musculus
SMC1A_MOUSE	Structural maintenance of chromosomes protein 1A Mus musculus
SNX27_MOUSE	Sorting nexin-27 Mus musculus
WDR47_MOUSE	WD repeat-containing protein 47 Mus musculus
ARHG4_MOUSE	Rho guanine nucleotide exchange factor 4 Mus musculus
ARHG9_MOUSE	Rho guanine nucleotide exchange factor 9 Mus musculus
CBPC1_MOUSE	Cytosolic carboxypeptidase 1 Mus musculus
E41LB_MOUSE	Band 4.1-like protein 4B Mus musculus
HDAC6_MOUSE	Histone deacetylase 6 Mus musculus
HERC2_MOUSE	E3 ubiquitin-protein ligase HERC2 Mus musculus
KIF27_MOUSE	Kinesin-like protein KIF27 Mus musculus
KIF2C_MOUSE	Kinesin-like protein KIF2C Mus musculus
KIF7_MOUSE	Kinesin-like protein KIF7 Mus musculus
KPCD1_MOUSE	Serine/threonine-protein kinase D1 Mus musculus
MAST3_MOUSE	Microtubule-associated serine/threonine-protein kinase 3 Mus musculus
MK03_MOUSE	Mitogen-activated protein kinase 3 Mus musculus
MK04_MOUSE	Mitogen-activated protein kinase 4 Mus musculus
MK06_MOUSE	Mitogen-activated protein kinase 6 Mus musculus
NDEL1_MOUSE	Nuclear distribution protein nudE-like 1 Mus musculus
PP1B_MOUSE	Serine/threonine-protein phosphatase PP1-beta catalytic subunit Mus musculus
PP1G_MOUSE	Serine/threonine-protein phosphatase PP1-gamma catalytic subunit Mus musculus
PP2AA_MOUSE	Serine/threonine-protein phosphatase 2A catalytic subunit alpha isoform Mus musculus
PP2AB_MOUSE	Serine/threonine-protein phosphatase 2A catalytic subunit beta isoform Mus musculus
SEPT6_MOUSE	Septin-6 Mus musculus
SMUF1_MOUSE	E3 ubiquitin-protein ligase SMURF1 Mus musculus
SYGP1_MOUSE	Ras GTPase-activating protein SynGAP Mus musculus
TAOK2_MOUSE	Serine/threonine-protein kinase TAO2 Mus musculus
VPS4B_MOUSE	Vacuolar protein sorting-associated protein 4B Mus musculus
COPA_MOUSE	Coatomer subunit alpha
AP2B1_MOUSE	AP-2 complex subunit beta
AP2A2_MOUSE	AP-2 complex subunit alpha-2
RADI_MOUSE	Radixin
GBLP_MOUSE	Guanine nucleotide-binding protein subunit beta-2-like 1
AP1B1_MOUSE	AP-1 complex subunit beta-1
IMA3_MOUSE	Importin subunit alpha-3
GKAP1_MOUSE	G kinase-anchoring protein 1
UBP10_MOUSE	Ubiquitin carboxyl-terminal hydrolase 10
GPC1_MOUSE	Glypican-1

## Sheet: GO Biological Process
Category	Term	Count	%	PValue	Genes	List Total	Pop Hits	Pop Total	Fold Enrichment	Bonferroni	Benjamini	FDR
GOTERM_BP_DIRECT	GO:0007049~cell cycle	28	26.1682	4.33408e-17	226747, 69601, 93742, 84092, 212427, 13605, 12211, 22088, 108912, 232944, 116733, 330938, 73470, 26934, 108907, 72119, 67203, 212514, 229841, 240641, 12537, 18817, 213582, 83669, 73139, 56371, 93687, 233406	104	613	18128	7.96185	2.96018e-14	2.96018e-14	6.51455e-14
GOTERM_BP_DIRECT	GO:0051301~cell division	22	20.5607	1.96982e-15	226747, 26934, 93742, 108907, 67203, 72119, 212514, 13605, 12211, 22088, 108912, 232944, 229841, 240641, 213582, 116733, 18817, 73139, 56371, 93687, 233406, 73470	104	374	18128	10.2534	1.36491e-12	6.82454e-13	3.0087e-12
GOTERM_BP_DIRECT	GO:0006810~transport	21	19.6262	0.00287901	76071, 16649, 226747, 26934, 347722, 71770, 13605, 22088, 19679, 17760, 12847, 11772, 116733, 116838, 11764, 21453, 11767, 29819, 55992, 59042, 228421	104	1819	18128	2.01235	0.860432	0.0635321	4.24112
GOTERM_BP_DIRECT	GO:0007067~mitotic nuclear division	16	14.9533	5.37325e-11	226747, 108907, 67203, 72119, 212514, 12211, 108912, 232944, 229841, 240641, 213582, 18817, 73139, 56371, 93687, 73470	104	279	18128	9.99614	3.66993e-08	9.17482e-09	8.07652e-08
GOTERM_BP_DIRECT	GO:0015031~protein transport	15	14.0187	6.38028e-06	76071, 16649, 226747, 347722, 71770, 13605, 22088, 12847, 11772, 116733, 11764, 11767, 55992, 59042, 228421	104	592	18128	4.41658	0.00434827	0.000622342	0.00958976
GOTERM_BP_DIRECT	GO:0000226~microtubule cytoskeleton organization	13	12.1495	5.46846e-14	93742, 108907, 72205, 17169, 69697, 232944, 17760, 226778, 67886, 233406, 13728, 70430, 245877	104	85	18128	26.6588	3.73833e-11	1.24611e-11	8.22675e-11
GOTERM_BP_DIRECT	GO:0035556~intracellular signal transduction	13	12.1495	3.29879e-06	26934, 17776, 219140, 17925, 270163, 56349, 13605, 18759, 226778, 328329, 13728, 21844, 56527	104	406	18128	5.58128	0.00225054	0.000375442	0.00495829
GOTERM_BP_DIRECT	GO:0006468~protein phosphorylation	13	12.1495	0.000103796	17169, 18759, 232944, 328329, 226778, 56527, 12537, 17776, 12995, 18817, 93687, 13728, 104318	104	576	18128	3.93403	0.0684416	0.00471527	0.155902
GOTERM_BP_DIRECT	GO:0016310~phosphorylation	13	12.1495	0.000177249	17169, 18759, 232944, 328329, 226778, 56527, 12537, 17776, 18817, 93687, 18720, 13728, 104318	104	610	18128	3.71475	0.11403	0.00709657	0.266092
GOTERM_BP_DIRECT	GO:0007275~multicellular organism development	12	11.215	0.0329578	18222, 226747, 69601, 26934, 59036, 18223, 67203, 18759, 330938, 78757, 13728, 229841	104	1035	18128	2.02096	1	0.420151	39.5731
GOTERM_BP_DIRECT	GO:0016055~Wnt signaling pathway	9	8.41121	2.91035e-05	23805, 12995, 59036, 11426, 93687, 330938, 226778, 13728, 104318	104	213	18128	7.36511	0.0196817	0.00180546	0.0437365
GOTERM_BP_DIRECT	GO:0018105~peptidyl-serine phosphorylation	8	7.47664	1.0776e-05	17776, 18817, 18759, 93687, 328329, 78757, 104318, 56527	104	133	18128	10.4847	0.007333	0.000919579	0.0161961
GOTERM_BP_DIRECT	GO:0008284~positive regulation of cell proliferation	8	7.47664	0.0351418	240641, 12995, 56371, 12211, 232944, 13383, 21844, 233406	104	543	18128	2.56807	1	0.426107	41.5922
GOTERM_BP_DIRECT	GO:0016192~vesicle-mediated transport	7	6.54206	0.00132889	11772, 116733, 11764, 71770, 11767, 12847, 59042	104	212	18128	5.75544	0.596766	0.0343291	1.97894
GOTERM_BP_DIRECT	GO:0035023~regulation of Rho protein signal transduction	6	5.60748	7.67057e-05	219140, 17925, 56349, 13605, 268739, 21844	104	77	18128	13.5824	0.0510432	0.00373529	0.115234
GOTERM_BP_DIRECT	GO:0007010~cytoskeleton organization	6	5.60748	0.000330662	17776, 71409, 226778, 13518, 207214, 56527	104	105	18128	9.96044	0.202186	0.011818	0.495866
GOTERM_BP_DIRECT	GO:0006886~intracellular protein transport	6	5.60748	0.0108077	11772, 116838, 11764, 71770, 11767, 12847	104	234	18128	4.46943	0.999402	0.186299	15.0693
GOTERM_BP_DIRECT	GO:0016567~protein ubiquitination	6	5.60748	0.0493797	18817, 105689, 56371, 12211, 76580, 55992	104	350	18128	2.98813	1	0.528531	53.2884
GOTERM_BP_DIRECT	GO:0007399~nervous system development	6	5.60748	0.0632473	18222, 59036, 18223, 67203, 13605, 232944	104	376	18128	2.78151	1	0.597759	62.5462
GOTERM_BP_DIRECT	GO:0051310~metaphase plate congression	5	4.6729	4.69786e-07	110033, 83815, 212514, 229841, 73470	104	12	18128	72.6282	0.000320812	6.41707e-05	0.000706131
GOTERM_BP_DIRECT	GO:0030010~establishment of cell polarity	5	4.6729	2.09274e-05	17925, 17169, 232944, 226778, 13728	104	29	18128	30.0531	0.0141919	0.00158691	0.0314513
GOTERM_BP_DIRECT	GO:0000281~mitotic cytokinesis	5	4.6729	2.40418e-05	11735, 26934, 108907, 18817, 84092	104	30	18128	29.0513	0.0162867	0.00164073	0.0361311
GOTERM_BP_DIRECT	GO:0030177~positive regulation of Wnt signaling pathway	5	4.6729	5.61976e-05	12995, 59036, 11426, 330938, 104318	104	37	18128	23.5551	0.0376567	0.00319356	0.0844372
GOTERM_BP_DIRECT	GO:0000910~cytokinesis	5	4.6729	6.25359e-05	226747, 18817, 213582, 13605, 233406	104	38	18128	22.9352	0.041814	0.00328025	0.0939563
GOTERM_BP_DIRECT	GO:0045732~positive regulation of protein catabolic process	5	4.6729	0.000375405	23805, 69601, 12995, 59036, 56371	104	60	18128	14.5256	0.226206	0.0127406	0.562787
GOTERM_BP_DIRECT	GO:0043087~regulation of GTPase activity	5	4.6729	0.00064003	69601, 26934, 21844, 78757, 19684	104	69	18128	12.631	0.35421	0.0206076	0.957721
GOTERM_BP_DIRECT	GO:0007018~microtubule-based movement	5	4.6729	0.00101563	240641, 110033, 229841, 228421, 73470	104	78	18128	11.1736	0.500441	0.0297245	1.51577
GOTERM_BP_DIRECT	GO:0007059~chromosome segregation	5	4.6729	0.00172724	13018, 67203, 212427, 108912, 229841	104	90	18128	9.68376	0.692943	0.0427881	2.56498
GOTERM_BP_DIRECT	GO:0007409~axonogenesis	5	4.6729	0.00324148	11735, 18222, 18223, 13518, 70430	104	107	18128	8.14522	0.891122	0.0690346	4.76301
GOTERM_BP_DIRECT	GO:0008360~regulation of cell shape	5	4.6729	0.00835469	67220, 93687, 13383, 104318, 19684	104	140	18128	6.22527	0.996754	0.159403	11.8479
GOTERM_BP_DIRECT	GO:0043547~positive regulation of GTPase activity	5	4.6729	0.0105787	17925, 270163, 56349, 13605, 232227	104	150	18128	5.81026	0.9993	0.187416	14.7733
GOTERM_BP_DIRECT	GO:0007405~neuroblast proliferation	4	3.73832	0.000161563	18222, 26934, 18223, 67203	104	19	18128	36.6964	0.104485	0.00687356	0.24257
GOTERM_BP_DIRECT	GO:0007088~regulation of mitotic nuclear division	4	3.73832	0.000189291	240641, 12537, 213582, 229841	104	20	18128	34.8615	0.121288	0.00715748	0.284145
GOTERM_BP_DIRECT	GO:0032467~positive regulation of cytokinesis	4	3.73832	0.00085865	240641, 26934, 73139, 13605	104	33	18128	21.1282	0.443846	0.0263162	1.28289
GOTERM_BP_DIRECT	GO:0007080~mitotic metaphase plate congression	4	3.73832	0.00102159	116733, 110033, 229841, 228421	104	35	18128	19.9209	0.502471	0.0286686	1.52459
GOTERM_BP_DIRECT	GO:0045184~establishment of protein localization	4	3.73832	0.00199213	11735, 18817, 19684, 229841	104	44	18128	15.8462	0.743847	0.0474781	2.95288
GOTERM_BP_DIRECT	GO:0007050~cell cycle arrest	4	3.73832	0.0137917	11426, 83669, 22088, 13518	104	88	18128	7.92308	0.999924	0.215895	18.8398
GOTERM_BP_DIRECT	GO:0010976~positive regulation of neuron projection development	4	3.73832	0.0448153	69601, 18759, 21844, 13728	104	139	18128	5.01605	1	0.501379	49.8012
GOTERM_BP_DIRECT	GO:0006897~endocytosis	4	3.73832	0.084147	11772, 71770, 71602, 104318	104	181	18128	3.8521	1	0.684793	73.3189
GOTERM_BP_DIRECT	GO:0016477~cell migration	4	3.73832	0.0962642	23805, 219140, 18759, 21844	104	192	18128	3.63141	1	0.722025	78.1596
GOTERM_BP_DIRECT	GO:0035372~protein localization to microtubule	3	2.80374	0.00112141	240641, 101994, 17318	104	9	18128	58.1026	0.535295	0.030189	1.67239
GOTERM_BP_DIRECT	GO:0021670~lateral ventricle development	3	2.80374	0.00203317	18222, 244585, 18223	104	12	18128	43.5769	0.750942	0.0468027	3.01285
GOTERM_BP_DIRECT	GO:0070507~regulation of microtubule cytoskeleton organization	3	2.80374	0.00568235	330938, 69697, 228421	104	20	18128	26.1462	0.979598	0.114523	8.2089
GOTERM_BP_DIRECT	GO:0070830~bicellular tight junction assembly	3	2.80374	0.0102299	93742, 13605, 13383	104	27	18128	19.3675	0.999109	0.186621	14.3205
GOTERM_BP_DIRECT	GO:0001578~microtubule bundle formation	3	2.80374	0.0102299	18817, 232944, 233406	104	27	18128	19.3675	0.999109	0.186621	14.3205
GOTERM_BP_DIRECT	GO:0007163~establishment or maintenance of cell polarity	3	2.80374	0.0102299	93742, 11426, 244585	104	27	18128	19.3675	0.999109	0.186621	14.3205
GOTERM_BP_DIRECT	GO:0050775~positive regulation of dendrite morphogenesis	3	2.80374	0.011746	18222, 18223, 238276	104	29	18128	18.0318	0.999687	0.195962	16.2722
GOTERM_BP_DIRECT	GO:0051225~spindle assembly	3	2.80374	0.011746	213582, 72119, 104318	104	29	18128	18.0318	0.999687	0.195962	16.2722
GOTERM_BP_DIRECT	GO:0090004~positive regulation of establishment of protein localization to plasma membrane	3	2.80374	0.0125388	76686, 18759, 13383	104	30	18128	17.4308	0.999819	0.202915	17.2762
GOTERM_BP_DIRECT	GO:0032147~activation of protein kinase activity	3	2.80374	0.0150527	72119, 13605, 13383	104	33	18128	15.8462	0.999968	0.22816	20.3857
GOTERM_BP_DIRECT	GO:0090307~mitotic spindle assembly	3	2.80374	0.0168387	213582, 72119, 212514	104	35	18128	14.9407	0.999991	0.246402	22.5283
GOTERM_BP_DIRECT	GO:0032956~regulation of actin cytoskeleton organization	3	2.80374	0.0340326	29819, 330938, 78757	104	51	18128	10.2534	1	0.423037	40.5747
GOTERM_BP_DIRECT	GO:0032436~positive regulation of proteasomal ubiquitin-dependent protein catabolic process	3	2.80374	0.0542203	18817, 93687, 104318	104	66	18128	7.92308	1	0.555182	56.7387
GOTERM_BP_DIRECT	GO:0032880~regulation of protein localization	3	2.80374	0.0556868	116733, 105689, 13383	104	67	18128	7.80482	1	0.557491	57.7361
GOTERM_BP_DIRECT	GO:0090630~activation of GTPase activity	3	2.80374	0.0647707	13605, 18720, 21844	104	73	18128	7.16333	1	0.599372	63.4514
GOTERM_BP_DIRECT	GO:0007015~actin filament organization	3	2.80374	0.0825844	225288, 18759, 13383	104	84	18128	6.22527	1	0.684732	72.6264
GOTERM_BP_DIRECT	GO:0030900~forebrain development	3	2.80374	0.0893957	18222, 18223, 67203	104	88	18128	5.94231	1	0.700849	75.5271

## Sheet: GO Cellular Component
Category	Term	Count	%	PValue	Genes	List Total	Pop Hits	Pop Total	Fold Enrichment	Bonferroni	Benjamini	FDR
GOTERM_CC_DIRECT	GO:0005737~cytoplasm	91	85.0467	1.21373e-27	11735, 16649, 226747, 235559, 244585, 56349, 12211, 22088, 328329, 26556, 208518, 18222, 11426, 18223, 29819, 56737, 330938, 17318, 55992, 59042, 76071, 23805, 26934, 108907, 67203, 71735, 72119, 212514, 69697, 13383, 67534, 213582, 83669, 73139, 71876, 93687, 233406, 19684, 69601, 93742, 101994, 84092, 72205, 212427, 13605, 268739, 19679, 108912, 216860, 67886, 232944, 17760, 71602, 21844, 11673…	107	6653	19725	2.52149	2.87653e-25	1.43827e-25	1.5635e-24
GOTERM_CC_DIRECT	GO:0005856~cytoskeleton	52	48.5981	1.61969e-35	11735, 235559, 244585, 12211, 208518, 11426, 17318, 76071, 26934, 108907, 67203, 72119, 71735, 212514, 69697, 67534, 213582, 73139, 93687, 233406, 19684, 93742, 101994, 72205, 13605, 19679, 232944, 17760, 67886, 216860, 71602, 110033, 17925, 225288, 209630, 70430, 73470, 228421, 226778, 13518, 229841, 56527, 240641, 234686, 17776, 18817, 69116, 20115, 13728, 238276, 104318, 245877	107	1109	19725	8.64381	3.83867e-33	3.83867e-33	2.08645e-32
GOTERM_CC_DIRECT	GO:0016020~membrane	52	48.5981	0.00488889	11735, 69601, 93742, 84092, 71770, 12211, 19679, 22088, 26556, 21844, 11772, 18222, 116733, 17925, 11426, 105689, 270163, 29819, 18720, 56737, 207214, 59042, 76071, 320271, 26934, 227743, 98956, 219140, 347722, 67203, 17169, 18759, 226778, 12847, 13518, 13383, 229841, 56527, 234686, 67220, 17776, 76686, 11764, 69116, 11767, 20115, 93687, 13728, 104318, 238276, 19684, 232227	107	6996	19725	1.37021	0.686987	0.0356463	6.11805
GOTERM_CC_DIRECT	GO:0005634~nucleus	51	47.6636	0.000259871	16649, 226747, 235559, 56349, 22088, 18222, 12995, 105689, 29819, 56737, 12616, 26934, 108907, 72119, 71735, 13383, 13018, 73139, 71876, 93687, 233406, 101994, 84092, 83815, 212427, 13605, 108912, 21844, 116733, 110033, 21453, 18720, 73470, 228421, 320271, 98956, 227743, 18759, 13518, 229841, 240641, 67220, 234686, 12537, 18817, 59036, 69116, 20115, 13728, 232227, 104318	107	6051	19725	1.55373	0.0597386	0.00307513	0.334243
GOTERM_CC_DIRECT	GO:0005874~microtubule	24	22.4299	2.72086e-19	76071, 23805, 108907, 72205, 67203, 72119, 69697, 67886, 17760, 232944, 13518, 13383, 21844, 229841, 240641, 67534, 213582, 11426, 110033, 29819, 17318, 233406, 73470, 228421	107	335	19725	13.2069	6.44843e-17	1.61211e-17	3.50494e-16
GOTERM_CC_DIRECT	GO:0005654~nucleoplasm	21	19.6262	0.00329741	16649, 226747, 26934, 227743, 219140, 101994, 84092, 83815, 72119, 108912, 13018, 240641, 12537, 59036, 69116, 73139, 56371, 18720, 233406, 104318, 59042	107	1943	19725	1.99241	0.542865	0.0266313	4.16542
GOTERM_CC_DIRECT	GO:0015630~microtubule cytoskeleton	20	18.6916	1.1634e-20	76071, 23805, 72205, 72119, 18759, 232944, 13518, 229841, 240641, 17776, 213582, 18817, 105689, 11426, 73139, 17318, 233406, 73470, 245877, 228421	107	158	19725	23.3349	2.75726e-18	9.19088e-19	1.49867e-17
GOTERM_CC_DIRECT	GO:0005622~intracellular	17	15.8879	0.0127219	93742, 219140, 347722, 84092, 56349, 18759, 19679, 328329, 21844, 56527, 116733, 116838, 20115, 17318, 55992, 238276, 59042	107	1621	19725	1.9333	0.951898	0.0767486	15.2049
GOTERM_CC_DIRECT	GO:0005694~chromosome	16	14.9533	4.24036e-10	12616, 226747, 235559, 108907, 101994, 83815, 67203, 71735, 108912, 229841, 13018, 18817, 73139, 71876, 93687, 73470	107	341	19725	8.64966	1.00496e-07	1.43566e-08	5.46233e-07
GOTERM_CC_DIRECT	GO:0000775~chromosome, centromeric region	14	13.0841	7.17409e-13	12616, 226747, 101994, 83815, 71735, 67203, 212427, 229841, 13018, 18817, 73139, 71876, 93687, 73470	107	142	19725	18.1749	1.7003e-10	3.4006e-11	9.24172e-10
GOTERM_CC_DIRECT	GO:0005813~centrosome	14	13.0841	6.20417e-07	235559, 244585, 67203, 212514, 69697, 232944, 67886, 208518, 240641, 116733, 18817, 69116, 93687, 104318	107	436	19725	5.91936	0.000147028	1.33671e-05	0.000799204
GOTERM_CC_DIRECT	GO:0030054~cell junction	14	13.0841	0.000116416	11735, 93742, 244585, 13605, 69697, 13518, 13383, 26556, 21844, 71602, 17776, 116838, 59036, 330938	107	713	19725	3.61969	0.027215	0.00162175	0.149861
GOTERM_CC_DIRECT	GO:0005794~Golgi apparatus	14	13.0841	0.0114776	23805, 227743, 235559, 84092, 12211, 17760, 13383, 12847, 76686, 11764, 11426, 11767, 104318, 59042	107	1192	19725	2.16514	0.935166	0.0751923	13.8179
GOTERM_CC_DIRECT	GO:0005819~spindle	12	11.215	3.12344e-11	93742, 108907, 18817, 101994, 110033, 72119, 67203, 212514, 233406, 104318, 245877, 73470	107	116	19725	19.0703	7.40254e-09	1.23376e-09	4.02354e-08
GOTERM_CC_DIRECT	GO:0042995~cell projection	12	11.215	0.00143626	11735, 240641, 67534, 234686, 69601, 219140, 11426, 244585, 18720, 232944, 13518, 228421	107	705	19725	3.1378	0.288684	0.0130161	1.83446
GOTERM_CC_DIRECT	GO:0000776~kinetochore	11	10.2804	9.25578e-10	226747, 18817, 101994, 67203, 71735, 73139, 71876, 93687, 229841, 228421, 73470	107	120	19725	16.8984	2.19362e-07	2.74202e-08	1.19231e-06
GOTERM_CC_DIRECT	GO:0005730~nucleolus	11	10.2804	0.0167084	13018, 240641, 98956, 108907, 18817, 21453, 212427, 20115, 29819, 22088, 73470	107	855	19725	2.3717	0.981562	0.0973258	19.5112
GOTERM_CC_DIRECT	GO:0030496~midbody	10	9.34579	3.63353e-08	240641, 26934, 18817, 116733, 84092, 13605, 12211, 233406, 19684, 229841	107	131	19725	14.0722	8.61142e-06	8.61146e-07	4.68062e-05
GOTERM_CC_DIRECT	GO:0048471~perinuclear region of cytoplasm	10	9.34579	0.0123518	23805, 240641, 116733, 17925, 56737, 17760, 13383, 13518, 104318, 238276	107	693	19725	2.66011	0.94743	0.0785645	14.7945
GOTERM_CC_DIRECT	GO:0000777~condensed chromosome kinetochore	9	8.41121	1.65483e-08	226747, 101994, 67203, 71735, 212427, 73139, 71876, 93687, 73470	107	84	19725	19.7513	3.92195e-06	4.35773e-07	2.13172e-05
GOTERM_CC_DIRECT	GO:0005913~cell-cell adherens junction	9	8.41121	0.000294586	18222, 93742, 69601, 84092, 71409, 13383, 13728, 104318, 19684	107	314	19725	5.2838	0.067445	0.00316893	0.378815
GOTERM_CC_DIRECT	GO:0005815~microtubule organizing center	8	7.47664	2.14028e-05	67203, 71735, 71876, 20115, 12211, 232944, 228421, 73470	107	156	19725	9.45363	0.00505967	0.000390117	0.027567
GOTERM_CC_DIRECT	GO:0005923~bicellular tight junction	7	6.54206	7.90587e-05	11735, 93742, 244585, 13605, 18759, 209630, 13383	107	132	19725	9.77591	0.0185632	0.0012484	0.101794
GOTERM_CC_DIRECT	GO:0005925~focal adhesion	7	6.54206	0.0198504	18222, 110033, 20115, 18720, 330938, 13518, 19684	107	395	19725	3.26689	0.991364	0.112012	22.7622
GOTERM_CC_DIRECT	GO:0045202~synapse	7	6.54206	0.0545212	11735, 116838, 59036, 67203, 26556, 13383, 21844	107	504	19725	2.56036	0.999998	0.233363	51.4318
GOTERM_CC_DIRECT	GO:0043025~neuronal cell body	7	6.54206	0.0681344	93742, 69601, 29819, 330938, 26556, 21844, 238276	107	534	19725	2.41652	1	0.275027	59.7083
GOTERM_CC_DIRECT	GO:0005768~endosome	7	6.54206	0.0735824	116733, 84092, 12211, 18759, 22088, 76580, 55992	107	545	19725	2.36774	1	0.28949	62.6395
GOTERM_CC_DIRECT	GO:0005871~kinesin complex	6	5.60748	8.66478e-06	240641, 110033, 67203, 229841, 228421, 73470	107	52	19725	21.2707	0.00205146	0.000171116	0.0111612
GOTERM_CC_DIRECT	GO:0000922~spindle pole	6	5.60748	0.000280541	235559, 18817, 116733, 72119, 12211, 233406	107	107	19725	10.3371	0.0643349	0.00316155	0.360785
GOTERM_CC_DIRECT	GO:0005911~cell-cell junction	6	5.60748	0.00461496	93742, 244585, 13605, 13383, 21844, 71602	107	201	19725	5.50286	0.665888	0.0347458	5.78459
GOTERM_CC_DIRECT	GO:0005769~early endosome	6	5.60748	0.00750962	18222, 116733, 84092, 22088, 76580, 55992	107	226	19725	4.89414	0.832454	0.052697	9.25368
GOTERM_CC_DIRECT	GO:0014069~postsynaptic density	6	5.60748	0.00942966	11426, 26556, 13383, 13518, 21844, 238276	107	239	19725	4.62793	0.894118	0.0639086	11.4893
GOTERM_CC_DIRECT	GO:0030424~axon	6	5.60748	0.048964	11735, 240641, 69601, 105689, 29819, 26556	107	369	19725	2.99749	0.999993	0.223651	47.6233
GOTERM_CC_DIRECT	GO:0043005~neuron projection	6	5.60748	0.0761472	11735, 116838, 232944, 26556, 13383, 104318	107	420	19725	2.63351	1	0.293626	63.9502
GOTERM_CC_DIRECT	GO:0072686~mitotic spindle	5	4.6729	0.000117632	26934, 213582, 110033, 72205, 13605	107	47	19725	19.6113	0.0274954	0.00154772	0.151425
GOTERM_CC_DIRECT	GO:0032587~ruffle membrane	5	4.6729	0.000868699	67220, 219140, 11426, 18720, 21844	107	79	19725	11.6675	0.186143	0.00854541	1.11328
GOTERM_CC_DIRECT	GO:0045177~apical part of cell	5	4.6729	0.00355815	18222, 93742, 18759, 26556, 19684	107	116	19725	7.94594	0.570351	0.0277667	4.48788
GOTERM_CC_DIRECT	GO:0005802~trans-Golgi network	5	4.6729	0.0123723	76686, 11764, 71770, 11767, 12211	107	166	19725	5.55258	0.947687	0.076647	14.8172
GOTERM_CC_DIRECT	GO:1990023~mitotic spindle midzone	4	3.73832	2.41214e-05	240641, 213582, 229841, 228421	107	11	19725	67.0348	0.00570053	0.000408262	0.0310682
GOTERM_CC_DIRECT	GO:0030131~clathrin adaptor complex	4	3.73832	0.000116067	11772, 11764, 71770, 11767	107	18	19725	40.9657	0.0271344	0.00171786	0.149411
GOTERM_CC_DIRECT	GO:0051233~spindle midzone	4	3.73832	0.000160888	240641, 26934, 18817, 73139	107	20	19725	36.8692	0.0374157	0.00200502	0.207055
GOTERM_CC_DIRECT	GO:0030117~membrane coat	4	3.73832	0.000607706	11772, 11764, 71770, 12847	107	31	19725	23.7866	0.134173	0.00624434	0.780012
GOTERM_CC_DIRECT	GO:0005876~spindle microtubule	4	3.73832	0.00138612	108907, 18817, 72119, 104318	107	41	19725	17.985	0.280169	0.0130635	1.77094
GOTERM_CC_DIRECT	GO:0032154~cleavage furrow	4	3.73832	0.00205982	26934, 67203, 13605, 19684	107	47	19725	15.689	0.386565	0.0179365	2.62118
GOTERM_CC_DIRECT	GO:0030018~Z disc	4	3.73832	0.0292905	11735, 225288, 26556, 13518	107	124	19725	5.94664	0.999129	0.157888	31.8153
GOTERM_CC_DIRECT	GO:0005938~cell cortex	4	3.73832	0.0419287	93742, 17925, 11426, 13518	107	143	19725	5.15653	0.999961	0.201953	42.4068
GOTERM_CC_DIRECT	GO:0016023~cytoplasmic, membrane-bounded vesicle	4	3.73832	0.0503076	11772, 18222, 227743, 13518	107	154	19725	4.7882	0.999995	0.224975	48.5685
GOTERM_CC_DIRECT	GO:0030027~lamellipodium	4	3.73832	0.0585769	219140, 17925, 18720, 19684	107	164	19725	4.49624	0.999999	0.2446	54.0482
GOTERM_CC_DIRECT	GO:0015629~actin cytoskeleton	4	3.73832	0.0952499	235559, 83815, 11426, 13518	107	202	19725	3.65041	1	0.345329	72.4569
GOTERM_CC_DIRECT	GO:0016323~basolateral plasma membrane	4	3.73832	0.0973926	11735, 18222, 13383, 238276	107	204	19725	3.61462	1	0.346916	73.2855
GOTERM_CC_DIRECT	GO:0030877~beta-catenin destruction complex	3	2.80374	0.00214678	23805, 59036, 93687	107	13	19725	42.5413	0.399105	0.0180261	2.73044
GOTERM_CC_DIRECT	GO:0014704~intercalated disc	3	2.80374	0.0318658	11735, 234686, 13518	107	52	19725	10.6353	0.999536	0.167017	34.1092
GOTERM_CC_DIRECT	GO:0016459~myosin complex	3	2.80374	0.0318658	17925, 270163, 71602	107	52	19725	10.6353	0.999536	0.167017	34.1092
GOTERM_CC_DIRECT	GO:0016328~lateral plasma membrane	3	2.80374	0.0341528	11735, 13383, 13728	107	54	19725	10.2414	0.999735	0.174303	36.0863
GOTERM_CC_DIRECT	GO:0030315~T-tubule	3	2.80374	0.0376992	11735, 13383, 19684	107	57	19725	9.70241	0.999889	0.186971	39.0443
GOTERM_CC_DIRECT	GO:0043198~dendritic shaft	3	2.80374	0.0426359	29819, 26556, 238276	107	61	19725	9.06619	0.999967	0.201075	42.9521
GOTERM_CC_DIRECT	GO:0005884~actin filament	3	2.80374	0.0518141	23805, 17925, 13728	107	68	19725	8.1329	0.999997	0.226893	49.6097
GOTERM_CC_DIRECT	GO:0001726~ruffle	3	2.80374	0.0926378	17925, 19684, 228421	107	95	19725	5.82145	1	0.342231	71.4148

## Sheet: GO Molecular Function
Category	Term	Count	%	PValue	Genes	List Total	Pop Hits	Pop Total	Fold Enrichment	Bonferroni	Benjamini	FDR
GOTERM_MF_DIRECT	GO:0005515~protein binding	45	42.0561	3.04614e-06	11735, 16649, 93742, 69601, 84092, 56349, 13605, 12211, 19679, 22088, 26556, 21844, 11772, 18222, 12995, 116733, 105689, 11426, 116838, 18720, 330938, 17318, 55992, 320271, 227743, 67203, 72119, 18759, 13518, 13383, 56527, 13018, 240641, 67534, 67220, 18817, 59036, 11764, 76686, 11767, 71876, 56371, 78757, 104318, 19684	100	4091	17488	1.92364	0.000560334	0.000140113	0.00376578
GOTERM_MF_DIRECT	GO:0000166~nucleotide binding	26	24.2991	5.56867e-05	232944, 328329, 71602, 116733, 110033, 17925, 270163, 18720, 207214, 73470, 228421, 98956, 347722, 17169, 18759, 226778, 229841, 56527, 240641, 67534, 12537, 17776, 18817, 93687, 13728, 104318	100	1934	17488	2.35102	0.0101943	0.00113787	0.0688219
GOTERM_MF_DIRECT	GO:0005524~ATP binding	25	23.3645	2.60666e-06	98956, 17169, 18759, 226778, 328329, 232944, 71602, 229841, 56527, 240641, 67534, 12537, 17776, 12995, 116733, 18817, 110033, 17925, 270163, 93687, 18720, 13728, 104318, 73470, 228421	100	1510	17488	2.89536	0.000479511	0.000159863	0.00322249
GOTERM_MF_DIRECT	GO:0008017~microtubule binding	22	20.5607	4.57888e-21	76071, 26934, 108907, 72205, 67203, 69697, 67886, 17760, 232944, 13518, 21844, 229841, 240641, 17776, 18817, 11426, 110033, 76686, 17318, 233406, 73470, 228421	100	201	17488	19.1411	8.42513e-19	8.42513e-19	5.66072e-18
GOTERM_MF_DIRECT	GO:0016740~transferase activity	15	14.0187	0.0329357	98956, 17169, 18759, 226778, 232944, 328329, 56527, 17776, 12537, 18817, 93687, 18720, 56737, 13728, 104318	100	1446	17488	1.81411	0.997892	0.175163	33.9019
GOTERM_MF_DIRECT	GO:0016301~kinase activity	14	13.0841	0.000104868	17169, 18759, 226778, 232944, 328329, 56527, 12995, 17776, 12537, 18817, 93687, 18720, 13728, 104318	100	672	17488	3.64333	0.0191118	0.00192782	0.129568
GOTERM_MF_DIRECT	GO:0003779~actin binding	13	12.1495	4.72999e-07	13518, 71602, 234686, 17925, 11426, 270163, 225288, 71409, 76580, 330938, 238276, 19684, 228421	100	339	17488	6.70631	8.70281e-05	4.3515e-05	0.000584753
GOTERM_MF_DIRECT	GO:0004674~protein serine/threonine kinase activity	13	12.1495	5.60849e-06	17169, 18759, 232944, 328329, 226778, 56527, 12537, 17776, 12995, 18817, 93687, 13728, 104318	100	430	17488	5.28707	0.00103143	0.000206372	0.00693337
GOTERM_MF_DIRECT	GO:0004672~protein kinase activity	13	12.1495	4.37962e-05	17169, 18759, 232944, 328329, 226778, 56527, 12537, 17776, 12995, 18817, 93687, 13728, 104318	100	529	17488	4.29762	0.0080263	0.00100683	0.0541304
GOTERM_MF_DIRECT	GO:0019901~protein kinase binding	12	11.215	3.9717e-05	11772, 69601, 26934, 227743, 18817, 11764, 72119, 13383, 78757, 233406, 238276, 229841	100	441	17488	4.75864	0.00728143	0.00104347	0.0490898
GOTERM_MF_DIRECT	GO:0008289~lipid binding	9	8.41121	0.000148174	11772, 93742, 26934, 19679, 226778, 21844, 71602, 13728, 232227	100	270	17488	5.82933	0.0268977	0.00247566	0.183029
GOTERM_MF_DIRECT	GO:0098641~cadherin binding involved in cell-cell adhesion	8	7.47664	0.000998296	18222, 69601, 84092, 71409, 13383, 13728, 104318, 19684	100	277	17488	5.05069	0.16788	0.0107523	1.22719
GOTERM_MF_DIRECT	GO:0005516~calmodulin binding	7	6.54206	0.000588675	17925, 69116, 69697, 67886, 17760, 71602, 238276	100	182	17488	6.72615	0.102685	0.00829983	0.725331
GOTERM_MF_DIRECT	GO:0016887~ATPase activity	7	6.54206	0.000987981	240641, 116733, 17925, 110033, 11426, 229841, 73470	100	201	17488	6.09035	0.166297	0.011303	1.21458
GOTERM_MF_DIRECT	GO:0019904~protein domain specific binding	7	6.54206	0.00631051	116733, 116838, 67203, 18759, 330938, 19684, 238276	100	292	17488	4.19233	0.688019	0.053957	7.52779
GOTERM_MF_DIRECT	GO:0019900~kinase binding	6	5.60748	0.000184054	76071, 69601, 18720, 13383, 21844, 238276	100	93	17488	11.2826	0.0333018	0.00281844	0.227302
GOTERM_MF_DIRECT	GO:0005085~guanyl-nucleotide exchange factor activity	6	5.60748	0.00193172	219140, 56349, 13605, 268739, 21844, 232227	100	156	17488	6.72615	0.299374	0.0185511	2.3621
GOTERM_MF_DIRECT	GO:0000287~magnesium ion binding	6	5.60748	0.00606801	17776, 93687, 226778, 328329, 13728, 56527	100	204	17488	5.14353	0.673692	0.0544568	7.24842
GOTERM_MF_DIRECT	GO:0005096~GTPase activator activity	6	5.60748	0.0115667	69601, 26934, 347722, 17925, 270163, 13605	100	239	17488	4.39029	0.882425	0.0853327	13.3964
GOTERM_MF_DIRECT	GO:0016874~ligase activity	6	5.60748	0.0584989	67534, 105689, 69116, 12211, 76580, 17318	100	369	17488	2.84358	0.999985	0.271596	52.537
GOTERM_MF_DIRECT	GO:0005089~Rho guanyl-nucleotide exchange factor activity	5	4.6729	0.000820785	219140, 56349, 13605, 268739, 21844	100	74	17488	11.8162	0.140227	0.0107339	1.00999
GOTERM_MF_DIRECT	GO:0003777~microtubule motor activity	5	4.6729	0.000907335	240641, 110033, 229841, 228421, 73470	100	76	17488	11.5053	0.153822	0.0110733	1.11595
GOTERM_MF_DIRECT	GO:0050321~tau-protein kinase activity	4	3.73832	2.80961e-05	232944, 226778, 13728, 104318	100	11	17488	63.5927	0.00515642	0.000861255	0.0347288
GOTERM_MF_DIRECT	GO:0017048~Rho GTPase binding	4	3.73832	0.00109716	116733, 17925, 71409, 13605	100	36	17488	19.4311	0.182895	0.0111588	1.34796
GOTERM_MF_DIRECT	GO:0008565~protein transporter activity	4	3.73832	0.00761468	11772, 16649, 11764, 71770	100	71	17488	9.85239	0.754992	0.0619295	9.01706
GOTERM_MF_DIRECT	GO:0008013~beta-catenin binding	4	3.73832	0.0124333	23805, 18222, 12995, 59036	100	85	17488	8.22965	0.899948	0.0847345	14.3304
GOTERM_MF_DIRECT	GO:0005543~phospholipid binding	4	3.73832	0.0136472	347722, 18759, 19679, 21844	100	88	17488	7.94909	0.920211	0.0863421	15.6232
GOTERM_MF_DIRECT	GO:0044325~ion channel binding	4	3.73832	0.031361	11735, 116838, 26556, 13383	100	121	17488	5.78116	0.997157	0.172316	32.5589
GOTERM_MF_DIRECT	GO:0043015~gamma-tubulin binding	3	2.80374	0.0108964	26934, 330938, 232944	100	28	17488	18.7371	0.866806	0.0839184	12.6676
GOTERM_MF_DIRECT	GO:0045296~cadherin binding	3	2.80374	0.0116608	11735, 18222, 238276	100	29	17488	18.091	0.884466	0.0827062	13.4982
GOTERM_MF_DIRECT	GO:0030507~spectrin binding	3	2.80374	0.0132579	11735, 69697, 67886	100	31	17488	16.9239	0.914202	0.0869404	15.2105
GOTERM_MF_DIRECT	GO:0005547~phosphatidylinositol-3,4,5-trisphosphate binding	3	2.80374	0.0205185	93742, 26934, 227743	100	39	17488	13.4523	0.977955	0.123256	22.6092
GOTERM_MF_DIRECT	GO:0019894~kinesin binding	3	2.80374	0.0235821	76071, 29819, 233406	100	42	17488	12.4914	0.987613	0.136162	25.5491
GOTERM_MF_DIRECT	GO:0005546~phosphatidylinositol-4,5-bisphosphate binding	3	2.80374	0.0467848	93742, 227743, 226778	100	61	17488	8.60066	0.999852	0.23445	44.6976
GOTERM_MF_DIRECT	GO:0008092~cytoskeletal protein binding	3	2.80374	0.0567869	11735, 13518, 19684	100	68	17488	7.71529	0.999979	0.271223	51.4589
GOTERM_MF_DIRECT	GO:0003774~motor activity	3	2.80374	0.0738304	17925, 270163, 71602	100	79	17488	6.64101	0.999999	0.324304	61.2559

## Sheet: Kinesins
KIF22_MOUSE	Kinesin-like protein KIF22 Mus musculus
KIF21B_MOUSE	Kinesin-like protein KIF21B Mus musculus
KIFC1_MOUSE	Kinesin-like protein KIFC1 Mus musculus
KIF20B_MOUSE	Kinesin-like protein KIF20B Mus musculus
KIF18A_MOUSE	Kinesin-like protein KIF18A Mus musculus
KIF27_MOUSE	Kinesin-like protein KIF27 Mus musculus
KIF2B_MOUSE	Kinesin-like protein KIF2B Mus musculus
KIF2C_MOUSE	Kinesin-like protein KIF2C Mus musculus
KIF7_MOUSE	Kinesin-like protein KIF7 Mus musculus
KIF2A_MOUSE	Kinesin-like protein KIF2A Mus musculus
